# Supplementary material for: 4,4′-Bipyridine–butane-1,2,3,4-tetra­carboxylic acid (1/1)
Source: Acta Crystallogr Sect E Struct Rep Online. 2008 May 3;64(Pt 6):o985. doi: 10.1107/S1600536808011732 (PMC2961488; doi:10.1107/S1600536808011732)
Supplement: Supplementary file 1 [file e-64-0o985-sup1.cif]

##############################################################################
###                                                                        ###
###        Electronic paper (Acta Crystallographica Section E)             ###
###                                                                        ###
##############################################################################
#                                                                            #
# This CIF contains the data in a paper accepted for publication in Acta     #
# Crystallographica Section E. It conforms to the requirements of Notes      #
# for Authors for Section E, and has been peer reviewed under the auspices   #
# of the IUCr Commission on Journals.                                        #
#                                                                            #
# Full details of the Crystallographic Information File format               #
# are given in the paper "The Crystallographic Information File (CIF):       #
# a New Standard Archive File for Crystallography" by S. R. Hall, F. H.      #
# Allen and I. D. Brown [Acta Cryst. (1991), A47, 655-685].                  #
#                                                                            #
# The current version of the core CIF dictionary is obtainable from          #
# ftp://ftp.iucr.org/pub/cif_core.dic. The current version number is 2.4.    #
#                                                                            #
# Software is freely available for graphical display of the structure(s) in  #
# this CIF.  For information consult the CIF home page http://www.iucr.org/  #
# cif/home.html                                                              #
#                                                                            #
# This file may be used for bona fide research purposes within the           #
# scientific community so long as proper attribution is given to the journal # 
# article from which it was obtained.                                        #
#                                                                            #
##############################################################################
                                             
data_global
_audit_creation_method     SHELXL-97
_journal_data_validation_number     ?
_journal_date_recd_electronic     2008-04-01
_journal_date_accepted     2008-04-23
_journal_name_full     'Acta Crystallographica, Section E'
_journal_year     2008
_journal_volume     64
_journal_issue      6
_journal_page_first     o985
_journal_page_last     o985
_journal_paper_category     QO
_journal_coeditor_code     TK2261
_publ_contact_author_name     'Ma\/lgorzata'Ho\/ly\'nska'
_publ_contact_author_address
; Faculty of Chemistry
  University of Wroc\/law
  14 Joliot-Curie St
  50-383 Wroc\/law
  Poland
;
_publ_contact_author_email     mholynska@gmail.com
_publ_contact_author_phone     '609361632'
_publ_section_title
;
4,4'-Bipyridine--butane-1,2,3,4-tetracarboxylic acid (1/1)
;
loop_
    _publ_author_name
    _publ_author_address
    'Najafpour, M. Mahdi'
;  Dorna Institute of Science,
   No. 83 Padadshahr,
   14 St. Ahwaz, Khozestan,
   Iran
;
    'Ho\/ly\'nska, Ma\/lgorzata'
;  Faculty of Chemistry
   University of Wroc\/law
   14 Joliot-Curie St
   50-383 Wroc\/law
   Poland
;
    'Lis, Tadeusz'
;   Faculty of Chemistry
    University of Wroc\/law
    14 Joliot-Curie St
    50-383 Wroc\/law
    Poland
;
data_I
_audit_creation_method     SHELXL-97
_chemical_name_systematic
;
4,4'-Bipyridine--butane-1,2,3,4-tetracarboxylic acid (1/1)
;
_chemical_formula_moiety     'C10 H8 N2, C8 H10 O8'
_chemical_formula_sum     'C18 H18 N2 O84'
_chemical_formula_weight     390.34
_symmetry_cell_setting     triclinic
_symmetry_space_group_name_H-M     'P -1'
_symmetry_space_group_name_Hall     '-P 1'
loop_
    _symmetry_equiv_pos_as_xyz
    'x, y, z'
    '-x, -y, -z'
_cell_length_a     5.642(4)
_cell_length_b     6.966(4)
_cell_length_c     11.680(8)
_cell_angle_alpha     73.55(5)
_cell_angle_beta     81.34(5)
_cell_angle_gamma     73.85(5)
_cell_volume     421.6(5)
_cell_formula_units_Z     1
_cell_measurement_reflns_used     3002
_cell_measurement_theta_min     2
_cell_measurement_theta_max     35
_cell_measurement_temperature     100(2)
_exptl_crystal_description     plate
_exptl_crystal_colour     colourless
_exptl_crystal_size_max     0.40
_exptl_crystal_size_mid     0.18
_exptl_crystal_size_min     0.04
_exptl_crystal_density_diffrn     1.537
_exptl_crystal_density_meas     ?
_exptl_crystal_density_method     'not measured'
_exptl_crystal_F_000     204
_exptl_absorpt_coefficient_mu     0.123
_exptl_absorpt_correction_type     none
_diffrn_ambient_temperature     100(2)
_diffrn_radiation_type     MoK\a
_diffrn_radiation_wavelength     0.71073
_diffrn_radiation_source     'fine-focus sealed tube'
_diffrn_radiation_monochromator     graphite
_diffrn_measurement_device_type     'Oxford Diffraction KM-4-CCD'
_diffrn_measurement_method     \w
_diffrn_detector_area_resol_mean     ?
_diffrn_reflns_number     3650
_diffrn_reflns_av_R_equivalents     0.030
_diffrn_reflns_av_sigmaI/netI     0.102
_diffrn_reflns_theta_min     3.15
_diffrn_reflns_theta_max     28.43
_diffrn_reflns_theta_full     26.5
_diffrn_measured_fraction_theta_max     0.916
_diffrn_measured_fraction_theta_full     0.990
_diffrn_reflns_limit_h_min     -7
_diffrn_reflns_limit_h_max     7
_diffrn_reflns_limit_k_min     -7
_diffrn_reflns_limit_k_max     9
_diffrn_reflns_limit_l_min     -15
_diffrn_reflns_limit_l_max     15
_diffrn_standards_number     ?
_diffrn_standards_interval_count     ?
_diffrn_standards_interval_time     ?
_diffrn_standards_decay_%     ?
_reflns_number_total     1946
_reflns_number_gt     1034
_reflns_threshold_expression     I>2\s(I)
_refine_ls_structure_factor_coef     Fsqd
_refine_ls_matrix_type     full
_refine_ls_R_factor_all     0.104
_refine_ls_R_factor_gt     0.045
_refine_ls_wR_factor_gt     0.074
_refine_ls_wR_factor_ref     0.083
_refine_ls_goodness_of_fit_ref     1.01
_refine_ls_restrained_S_all     1.01
_refine_ls_number_reflns     1946
_refine_ls_number_parameters     135
_refine_ls_number_restraints     2
_refine_ls_hydrogen_treatment     constr
_refine_ls_weighting_scheme     calc
_refine_ls_weighting_details
                  'calc w=1/[\s^2^(Fo^2^)+(0.027P)^2^] where P=(Fo^2^+2Fc^2^)/3'
_atom_sites_solution_hydrogens     geom
_atom_sites_solution_primary     direct
_atom_sites_solution_secondary     difmap
_refine_ls_shift/su_max     ?
_refine_ls_shift/su_max_lt     0.001
_refine_ls_shift/su_mean     0.000
_refine_diff_density_max     0.30
_refine_diff_density_min     -0.19
_refine_ls_extinction_method     none
_refine_ls_extinction_coef     ?
loop_
    _atom_type_symbol
    _atom_type_description
    _atom_type_scat_dispersion_real
    _atom_type_scat_dispersion_imag
    _atom_type_scat_source
    'C' 'C' 0.0033 0.0016
                         'International Tables Vol C Tables 4.2.6.8 and 6.1.1.4'
    'H' 'H' 0.0000 0.0000
                         'International Tables Vol C Tables 4.2.6.8 and 6.1.1.4'
    'N' 'N' 0.0061 0.0033
                         'International Tables Vol C Tables 4.2.6.8 and 6.1.1.4'
    'O' 'O' 0.0106 0.0060
                         'International Tables Vol C Tables 4.2.6.8 and 6.1.1.4'
_computing_data_collection     'CrysAlis CCD (Oxford Diffraction, 2006)'
_computing_cell_refinement     'CrysAlis RED (Oxford Diffraction, 2006)'
_computing_data_reduction     'CrysAlis RED (Oxford Diffraction, 2006)'
_computing_structure_solution     'SHELXS97 (Sheldrick, 2008)'
_computing_structure_refinement     'SHELXL97 (Sheldrick, 2008)'
_computing_molecular_graphics     'SHELXTL (Sheldrick, 2008)'
_computing_publication_material     'SHELXL97 (Sheldrick, 2008)'
loop_
    _atom_site_type_symbol
    _atom_site_label
    _atom_site_fract_x
    _atom_site_fract_y
    _atom_site_fract_z
    _atom_site_U_iso_or_equiv
    _atom_site_adp_type
    _atom_site_calc_flag
    _atom_site_refinement_flags
    _atom_site_occupancy
    _atom_site_disorder_assembly
    _atom_site_disorder_group
    O O11 0.4836(2) 0.4390(2) 0.68732(11) 0.0338(4) Uani d . 1 A 1
    H H1A 0.6275 0.3764 0.6676 0.051 Uiso calc PR 0.59(3) B 1
    N N1 0.9093(3) 0.2488(2) 0.61058(14) 0.0231(4) Uani d . 1 C 1
    H H1B 0.7625 0.3105 0.6381 0.035 Uiso calc PR 0.41(3) B 1
    C C2 1.0784(3) 0.1253(3) 0.68554(17) 0.0265(5) Uani d . 1 C 1
    H H2 1.0378 0.1051 0.7693 0.032 Uiso calc R 1 C 1
    C C3 1.3105(3) 0.0261(3) 0.64525(16) 0.0272(5) Uani d . 1 C 1
    H H3 1.4260 -0.0608 0.7012 0.033 Uiso calc R 1 C 1
    C C4 1.3754(3) 0.0531(3) 0.52342(16) 0.0208(4) Uani d . 1 . 1
    C C5 1.1967(3) 0.1826(3) 0.44570(16) 0.0232(5) Uani d . 1 C 1
    H H5 1.2318 0.2059 0.3615 0.028 Uiso calc R 1 C 1
    C C6 0.9677(3) 0.2764(3) 0.49322(16) 0.0237(5) Uani d . 1 C 1
    H H6 0.8475 0.3640 0.4398 0.028 Uiso calc R 1 C 1
    C C11 0.1384(3) 0.4629(3) 0.97960(16) 0.0276(5) Uani d D 1 . 2
    H H11 0.2287 0.5506 1.0016 0.033 Uiso calc R 1 . 2
    C C21A 0.1846(4) 0.4914(3) 0.84558(17) 0.0250(7) Uani d PD 0.940(6) A 2
    H H21A 0.1416 0.6412 0.8062 0.030 Uiso calc PR 0.940(6) A 2
    H H21B 0.0719 0.4285 0.8193 0.030 Uiso calc PR 0.940(6) A 2
    C C31 0.4490(4) 0.3983(3) 0.80273(18) 0.0271(5) Uani d D 1 A 2
    O O21 0.6106(2) 0.29297(19) 0.87162(11) 0.0272(3) Uani d . 1 A 2
    C C12 0.2377(3) 0.2422(3) 1.05080(18) 0.0262(5) Uani d . 1 D 2
    O O12 0.1933(2) 0.1051(2) 1.00261(12) 0.0316(4) Uani d . 1 D 2
    H H12 0.2479 -0.0148 1.0450 0.047 Uiso calc R 1 D 2
    O O22 0.3354(2) 0.1971(2) 1.14272(12) 0.0387(4) Uani d . 1 D 2
    C C21B 0.290(6) 0.552(3) 0.875(2) 0.014(9) Uiso d PD 0.060(6) A 3
    H H21C 0.4014 0.6144 0.9028 0.017 Uiso calc PR 0.060(6) A 3
    H H21D 0.1785 0.6655 0.8207 0.017 Uiso calc PR 0.060(6) A 3
loop_
    _atom_site_aniso_label
    _atom_site_aniso_U_11
    _atom_site_aniso_U_22
    _atom_site_aniso_U_33
    _atom_site_aniso_U_12
    _atom_site_aniso_U_13
    _atom_site_aniso_U_23
    O11 0.0236(8) 0.0379(10) 0.0249(9) 0.0087(7) 0.0034(6) -0.0030(7)
    N1 0.0167(9) 0.0238(10) 0.0249(10) 0.0016(7) 0.0005(7) -0.0074(8)
    C2 0.0243(11) 0.0321(12) 0.0190(11) -0.0009(10) 0.0012(9) -0.0073(9)
    C3 0.0207(11) 0.0308(12) 0.0233(12) 0.0025(9) -0.0028(9) -0.0042(10)
    C4 0.0178(10) 0.0214(11) 0.0220(11) -0.0027(8) 0.0003(9) -0.0066(9)
    C5 0.0242(11) 0.0228(11) 0.0191(11) -0.0023(9) 0.0016(9) -0.0051(9)
    C6 0.0226(11) 0.0224(11) 0.0202(11) 0.0001(9) -0.0043(9) -0.0006(9)
    C11 0.0227(11) 0.0240(12) 0.0251(11) 0.0066(9) 0.0032(9) -0.0036(9)
    C21A 0.0237(13) 0.0196(13) 0.0236(13) 0.0035(10) -0.0008(10) -0.0021(10)
    C31 0.0285(12) 0.0209(12) 0.0264(12) -0.0009(10) 0.0038(10) -0.0056(10)
    O21 0.0232(7) 0.0243(8) 0.0267(8) 0.0026(6) -0.0017(7) -0.0035(7)
    C12 0.0179(11) 0.0265(12) 0.0268(12) 0.0039(9) 0.0072(9) -0.0088(10)
    O12 0.0290(8) 0.0227(8) 0.0353(9) 0.0008(7) -0.0042(7) -0.0015(7)
    O22 0.0421(9) 0.0361(9) 0.0264(8) 0.0121(7) -0.0098(7) -0.0076(7)
loop_
    _geom_bond_atom_site_label_1
    _geom_bond_atom_site_label_2
    _geom_bond_site_symmetry_2
    _geom_bond_distance
    _geom_bond_publ_flag
    N1 C6 . 1.332(2) yes
    N1 C2 . 1.336(2) yes
    C31 O11 . 1.293(3) yes
    C31 O21 . 1.237(2) yes
    C12 O12 . 1.331(2) yes
    C12 O22 . 1.202(2) yes
    O11 C31 . 1.293(2) no
    O11 H1A . 0.84 no
    N1 H1B . 0.88 no
    C2 C3 . 1.382(3) no
    C2 H2 . 0.95 no
    C3 C4 . 1.387(3) no
    C3 H3 . 0.95 no
    C4 C5 . 1.400(3) no
    C4 C4 2_856 1.497(4) no
    C5 C6 . 1.387(3) no
    C5 H5 . 0.95 no
    C6 H6 . 0.95 no
    C11 C21A . 1.512(3) no
    C11 C12 . 1.519(3) no
    C11 C11 2_567 1.549(4) no
    C11 H11 . 1.00 no
    C21A C31 . 1.523(3) no
    C21A H21A . 0.99 no
    C21A H21B . 0.99 no
    O12 H12 . 0.84 no
loop_
    _geom_angle_atom_site_label_1
    _geom_angle_atom_site_label_2
    _geom_angle_atom_site_label_3
    _geom_angle_site_symmetry_1
    _geom_angle_site_symmetry_3
    _geom_angle
    _geom_angle_publ_flag
    C6 N1 C2 . . 118.6(2) yes
    C21A C11 C12 . . 113.4(2) yes
    C21A C11 C11 . 2_567 113.0(2) yes
    O21 C31 O11 . . 124.2(2) yes
    O22 C12 O12 . . 124.0(2) yes
    C31 O11 H1A . . 109.5 no
    C6 N1 H1B . . 120.7 no
    C2 N1 H1B . . 120.7 no
    N1 C2 C3 . . 122.18(18) no
    N1 C2 H2 . . 118.9 no
    C3 C2 H2 . . 118.9 no
    C2 C3 C4 . . 120.20(18) no
    C2 C3 H3 . . 119.9 no
    C4 C3 H3 . . 119.9 no
    C3 C4 C5 . . 117.12(17) no
    C3 C4 C4 . 2_856 121.7(2) no
    C5 C4 C4 . 2_856 121.2(2) no
    C6 C5 C4 . . 119.19(17) no
    C6 C5 H5 . . 120.4 no
    C4 C5 H5 . . 120.4 no
    N1 C6 C5 . . 122.73(17) no
    N1 C6 H6 . . 118.6 no
    C5 C6 H6 . . 118.6 no
    C12 C11 C11 . 2_567 109.00(19) no
    C21A C11 H11 . . 107.0 no
    C12 C11 H11 . . 107.0 no
    C11 C11 H11 2_567 . 107.0 no
    C11 C21A C31 . . 114.83(18) no
    C11 C21A H21A . . 108.6 no
    C31 C21A H21A . . 108.6 no
    C11 C21A H21B . . 108.6 no
    C31 C21A H21B . . 108.6 no
    H21A C21A H21B . . 107.5 no
    O21 C31 C21A . . 123.24(18) no
    O11 C31 C21A . . 112.54(18) no
    O22 C12 C11 . . 123.9(2) no
    O12 C12 C11 . . 112.07(18) no
    C12 O12 H12 . . 109.5 no
loop_
    _geom_torsion_atom_site_label_1
    _geom_torsion_atom_site_label_2
    _geom_torsion_atom_site_label_3
    _geom_torsion_atom_site_label_4
    _geom_torsion_site_symmetry_1
    _geom_torsion_site_symmetry_2
    _geom_torsion_site_symmetry_3
    _geom_torsion_site_symmetry_4
    _geom_torsion
    _geom_torsion_publ_flag
    C6 N1 C2 C3 . . . . 0.0(3) no
    N1 C2 C3 C4 . . . . 0.1(3) no
    C2 C3 C4 C5 . . . . -0.2(3) no
    C2 C3 C4 C4 . . . 2_856 -179.6(2) no
    C3 C4 C5 C6 . . . . 0.1(3) no
    C4 C4 C5 C6 2_856 . . . 179.53(19) no
    C2 N1 C6 C5 . . . . -0.1(3) no
    C4 C5 C6 N1 . . . . 0.0(3) no
    C12 C11 C21A C31 . . . . -48.6(3) yes
    C11 C11 C21A C31 2_567 . . . -173.3(2) no
    C11 C21A C31 O21 . . . . 5.5(3) no
    C11 C21A C31 O11 . . . . -175.45(18) no
    C21A C11 C12 O22 . . . . 141.0(2) no
    C11 C11 C12 O22 2_567 . . . -92.2(3) no
    C21A C11 C12 O12 . . . . -42.0(2) no
    C11 C11 C12 O12 2_567 . . . 84.8(2) no
    C5 C4 C4 C3 . . 2_856 2_856 0.6(4) no
loop_
    _geom_hbond_atom_site_label_D
    _geom_hbond_atom_site_label_H
    _geom_hbond_atom_site_label_A
    _geom_hbond_site_symmetry_A
    _geom_hbond_distance_DH
    _geom_hbond_distance_HA
    _geom_hbond_distance_DA
    _geom_hbond_angle_DHA
    _geom_hbond_publ_flag
    O11 H1A N1 . 0.84 1.73 2.565(3) 173 yes
    N1 H1B O11 . 0.88 1.69 2.565(3) 177 yes
    O12 H12 O21 2_657 0.84 1.91 2.747(3) 174.7 yes
