# Supplementary material for: 4,4′-Bipyridine–butane-1,2,3,4-tetra­carboxylic acid (1/1)
Source: Acta Crystallogr Sect E Struct Rep Online. 2008 May 3;64(Pt 6):o985. doi: 10.1107/S1600536808011732 (PMC2961488; doi:10.1107/S1600536808011732)
Supplement: Supplementary file 2 [file e-64-0o985-Isup2.hkl]

# 
# h,k,l, Fc-squared, Fo-squared, sigma(Fo-squared) and status flag 
# 
data_I
_shelx_title ' ira17dc in P-1' 
_shelx_refln_list_code          4 
_shelx_F_calc_maximum      100.04 
_exptl_crystal_F_000       204.00 
_reflns_d_resolution_high  0.7465 
 
loop_ 
 _symmetry_equiv_pos_as_xyz 
 'x, y, z' 
 '-x, -y, -z' 
 
_cell_length_a     5.6420 
_cell_length_b     6.9660 
_cell_length_c    11.6800 
_cell_angle_alpha  73.550 
_cell_angle_beta   81.340 
_cell_angle_gamma  73.850 
 
_shelx_F_squared_multiplier     1.000 
 
loop_ 
 _refln_index_h 
 _refln_index_k 
 _refln_index_l 
 _refln_F_squared_calc 
 _refln_F_squared_meas 
 _refln_F_squared_sigma 
 _refln_observed_status 
   1   0   0        1.41        3.01      2.03 o 
   2   0   0       42.06       41.67      1.24 o 
   3   0   0       74.11       67.57      1.51 o 
   4   0   0       23.32       19.20      3.11 o 
   5   0   0        7.99       11.69      4.52 o 
   6   0   0        2.31       11.13      5.86 o 
  -6   1   0        4.97        5.66      9.75 o 
  -5   1   0        2.53        6.69      5.66 o 
  -4   1   0      109.83      113.47      3.67 o 
  -3   1   0        5.01        5.97      1.82 o 
  -2   1   0      411.64      379.24      7.63 o 
  -1   1   0     1276.50     1268.93     12.55 o 
   0   1   0        0.40        0.05      2.22 o 
   1   1   0      448.21      402.44      8.15 o 
   2   1   0      468.18      469.79      4.82 o 
   3   1   0     1297.72     1326.21      7.94 o 
   4   1   0       10.85       10.48      2.32 o 
   5   1   0        4.27        8.95      4.47 o 
   6   1   0        2.12        2.12      3.98 o 
   7   1   0       35.88       48.10      7.73 o 
  -6   2   0      228.26      254.38     10.04 o 
  -5   2   0       47.26       51.43      8.02 o 
  -4   2   0       18.23       15.19      3.96 o 
  -3   2   0      204.07      195.79      7.20 o 
  -2   2   0        5.54        8.51      2.57 o 
  -1   2   0      304.44      316.14      4.62 o 
   0   2   0       31.22       35.76      2.79 o 
   1   2   0     2410.65     2460.52      8.84 o 
   2   2   0       14.69       11.32      1.33 o 
   3   2   0      140.36      128.20      2.67 o 
   4   2   0        4.49        4.92      2.17 o 
   5   2   0        0.35        5.99      2.82 o 
   6   2   0        2.24        1.50      5.48 o 
   7   2   0       10.89       13.00      7.62 o 
  -5   3   0        1.74        0.56     10.03 o 
  -4   3   0        5.57       10.85      5.71 o 
  -3   3   0      937.09      967.24      9.44 o 
  -2   3   0      161.92      161.53      3.50 o 
  -1   3   0       16.33       13.83      1.97 o 
   0   3   0      194.90      199.41      2.83 o 
   1   3   0      927.11     1003.12      6.59 o 
   2   3   0       15.13       11.42      1.77 o 
   3   3   0       47.65       45.19      2.00 o 
   4   3   0        2.89        2.87      2.58 o 
   5   3   0        0.79        1.75      2.06 o 
   6   3   0       11.06       12.45      6.04 o 
   7   3   0        1.05        2.68     14.38 o 
  -5   4   0        2.25        0.82      3.84 o 
  -4   4   0        3.29        2.88      3.51 o 
  -3   4   0        0.22        2.84      6.45 o 
  -2   4   0        6.24        7.08      3.17 o 
  -1   4   0       57.07       63.85      4.01 o 
   0   4   0      166.61      172.02      7.92 o 
   1   4   0      182.46      173.49      2.35 o 
   2   4   0       29.44       27.64      2.79 o 
   3   4   0      156.87      146.82      4.15 o 
   4   4   0       36.37       30.07      3.85 o 
   5   4   0        1.75        5.33     10.68 o 
   6   4   0        0.04        0.17      7.60 o 
  -4   5   0        0.11        3.46      4.97 o 
  -3   5   0        2.23        2.03      5.86 o 
  -2   5   0       38.89       40.25      4.77 o 
  -1   5   0       33.03       35.94      3.91 o 
   0   5   0       11.88       11.90      5.07 o 
   1   5   0      170.76      171.45      5.45 o 
   2   5   0       30.93       33.73      3.47 o 
   3   5   0       33.66       36.27      3.57 o 
   4   5   0       54.60       52.35      5.82 o 
   5   5   0        3.63        4.34      7.63 o 
   6   5   0        3.27       -6.59      8.63 o 
  -3   6   0        5.66        3.38      7.86 o 
  -2   6   0      319.87      307.92      8.85 o 
  -1   6   0       20.73       28.79      7.16 o 
   0   6   0       40.28       36.35      6.40 o 
   1   6   0       15.42       17.55      4.07 o 
   2   6   0       48.46       45.57      6.02 o 
   3   6   0        0.48        0.21      6.83 o 
   4   6   0       12.56       11.60      7.24 o 
   5   6   0        1.42        5.97      9.61 o 
   6   6   0        0.13       -4.79     15.24 o 
  -2   7   0       55.77       52.58     11.00 o 
  -1   7   0        4.78       15.30      9.12 o 
   0   7   0        4.86        1.98      3.55 o 
   1   7   0       10.88       19.91      7.92 o 
   2   7   0       25.82       20.43      5.77 o 
   3   7   0        0.04        2.49      9.52 o 
   4   7   0        4.03        0.83    210.88 o 
   5   7   0        4.23       -1.64     11.70 o 
   0   8   0        1.00       14.56     10.59 o 
   1   8   0       74.00      102.37     10.12 o 
   2   8   0        9.66       18.34      6.66 o 
   3   8   0        3.13       10.30      9.95 o 
   4   8   0        0.36        0.73      5.25 o 
  -3  -8   1       25.17       15.75     11.98 o 
  -2  -8   1       12.52       11.01      7.50 o 
  -1  -8   1       19.57       26.13     11.13 o 
   0  -8   1        0.71        6.77     13.02 o 
  -5  -7   1        0.05       -9.98     10.51 o 
  -4  -7   1       65.55       72.86      9.28 o 
  -3  -7   1        2.11        0.34      2.41 o 
  -2  -7   1        3.41        4.56      6.31 o 
  -1  -7   1       18.04       21.20      9.08 o 
   0  -7   1        0.01       -3.86     17.10 o 
   1  -7   1       64.27       62.26      9.64 o 
   2  -7   1        3.49        3.73     10.32 o 
  -6  -6   1        0.56       -3.83     15.38 o 
  -5  -6   1        6.41        9.17     16.87 o 
  -4  -6   1       64.29       65.69      8.22 o 
  -3  -6   1        7.16        8.41      6.67 o 
  -2  -6   1       68.65       69.00      4.46 o 
  -1  -6   1       14.11       10.63      4.26 o 
   0  -6   1       39.44       43.62      6.66 o 
   1  -6   1        2.06        4.73      6.33 o 
   2  -6   1       27.72       22.73      8.56 o 
   3  -6   1        1.47        2.03      7.33 o 
  -6  -5   1        1.14        2.36      9.81 o 
  -5  -5   1       48.16       42.39      8.08 o 
  -4  -5   1       16.38       14.99      6.83 o 
  -3  -5   1       33.30       36.54      3.61 o 
  -2  -5   1        1.24        4.33      4.46 o 
  -1  -5   1        4.29        9.50      3.42 o 
   0  -5   1      204.93      201.93      6.29 o 
   1  -5   1       15.87       11.47      5.90 o 
   2  -5   1       86.75       87.03      6.76 o 
   3  -5   1      146.17      151.74      8.22 o 
   4  -5   1        0.41        5.12      8.30 o 
  -6  -4   1        4.66        4.64      6.29 o 
  -5  -4   1        4.93        6.31      6.63 o 
  -4  -4   1       84.11       85.94      5.32 o 
  -3  -4   1       17.15       14.42      3.01 o 
  -2  -4   1       33.00       34.73      3.69 o 
  -1  -4   1       10.84        9.01      2.58 o 
   0  -4   1       40.69       37.68      2.53 o 
   1  -4   1      127.91      148.28      7.83 o 
   2  -4   1      179.49      183.37      4.13 o 
   3  -4   1      563.40      586.42      6.71 o 
   4  -4   1        0.04        0.27      2.63 o 
   5  -4   1        0.02        4.32      8.30 o 
  -7  -3   1       16.11       14.48     10.50 o 
  -6  -3   1        3.61        4.45     12.07 o 
  -5  -3   1       78.38       79.01      4.32 o 
  -4  -3   1       16.52       12.41      3.23 o 
  -3  -3   1       86.96       83.49      2.58 o 
  -2  -3   1       13.37       10.61      2.39 o 
  -1  -3   1       16.75       14.54      2.33 o 
   0  -3   1      773.33      797.21      4.78 o 
   1  -3   1       24.35       26.99      1.98 o 
   2  -3   1        0.34        4.45      2.95 o 
   3  -3   1       39.23       42.39      3.91 o 
   4  -3   1       92.25       86.96      5.21 o 
   5  -3   1        3.05        2.91      5.38 o 
  -7  -2   1        0.78       -7.66      7.66 o 
  -6  -2   1       10.02       10.93      5.12 o 
  -5  -2   1        7.05        7.57      4.45 o 
  -4  -2   1       43.24       38.00      3.06 o 
  -3  -2   1      367.05      370.12      3.38 o 
  -2  -2   1      364.65      370.86      3.62 o 
  -1  -2   1      429.21      394.45      4.36 o 
   0  -2   1      468.34      448.26      3.83 o 
   1  -2   1     1685.30     1793.53      5.27 o 
   2  -2   1        2.38        2.27      1.43 o 
   3  -2   1      220.45      232.88      6.03 o 
   4  -2   1        0.12        6.84      5.23 o 
   5  -2   1        0.02       -0.12      2.33 o 
   6  -2   1       16.73       16.84      7.21 o 
  -7  -1   1        3.14        1.71      4.79 o 
  -6  -1   1        9.83        8.62      5.31 o 
  -5  -1   1        0.26       -2.41      5.89 o 
  -4  -1   1        5.29        8.73      3.17 o 
  -3  -1   1        0.54        0.19      1.46 o 
  -2  -1   1      813.06      799.93      3.21 o 
  -1  -1   1       52.51       48.40      1.31 o 
   0  -1   1     1678.44     1814.25      5.37 o 
   1  -1   1      127.04      120.45      2.58 o 
   2  -1   1       31.74       28.89      1.67 o 
   3  -1   1        1.99        3.32      1.22 o 
   4  -1   1      666.43      636.54      6.51 o 
   5  -1   1       19.02       16.30      4.50 o 
   6  -1   1       19.78       20.03      6.69 o 
  -6   0   1       24.67       25.96      6.12 o 
  -5   0   1        2.40        5.02      4.98 o 
  -4   0   1        2.73        3.85      3.21 o 
  -3   0   1      184.33      200.80      7.77 o 
  -2   0   1     1171.30     1170.71      5.54 o 
  -1   0   1       77.53       76.95      3.79 o 
   1   0   1      100.46      109.34      1.74 o 
   2   0   1      285.22      268.32      2.55 o 
   3   0   1       43.07       45.49      1.67 o 
   4   0   1       33.81       28.56      3.24 o 
   5   0   1      107.43      103.00      6.81 o 
   6   0   1       17.25        9.88      6.30 o 
  -6   1   1       26.38       35.99      6.70 o 
  -5   1   1        7.86        7.35      4.97 o 
  -4   1   1        0.25        3.00      3.32 o 
  -3   1   1       79.10       80.13      2.20 o 
  -2   1   1     1393.86     1596.58     10.23 o 
  -1   1   1      272.68      250.83      4.89 o 
   0   1   1       11.25       12.59      1.60 o 
   1   1   1      413.85      350.87      7.95 o 
   2   1   1       24.36       21.85      2.09 o 
   3   1   1       28.60       28.54      1.91 o 
   4   1   1      103.00      106.18      2.80 o 
   5   1   1       60.61       56.46      4.05 o 
   6   1   1        2.72        0.89      4.47 o 
   7   1   1       28.70       30.51      7.42 o 
  -6   2   1        0.15       -5.90      5.96 o 
  -5   2   1        1.57       -0.15      3.29 o 
  -4   2   1       18.83       10.59      4.24 o 
  -3   2   1      285.90      291.47      3.46 o 
  -2   2   1        8.67        8.11      2.63 o 
  -1   2   1      969.85      988.74      5.24 o 
   0   2   1      202.36      194.90      4.98 o 
   1   2   1    10008.72    10704.14      9.08 o 
   2   2   1       10.61        8.90      1.22 o 
   3   2   1        9.62       10.99      2.62 o 
   4   2   1        3.95        4.41      2.27 o 
   5   2   1        5.76        5.56      2.64 o 
   6   2   1        0.95        5.11      4.70 o 
   7   2   1        2.62        1.91      8.12 o 
  -5   3   1       28.49       21.65      6.74 o 
  -4   3   1       33.81       30.28      5.15 o 
  -3   3   1       20.61       21.21      3.22 o 
  -2   3   1      356.95      377.84      4.59 o 
  -1   3   1      307.02      308.89      3.83 o 
   0   3   1       29.95       25.78      1.71 o 
   1   3   1      104.38      101.55      1.67 o 
   2   3   1        0.56        1.61      1.73 o 
   3   3   1       73.46       66.08      5.19 o 
   4   3   1      572.31      570.50     10.30 o 
   5   3   1        2.70        4.21      2.54 o 
   6   3   1        3.15        4.90      5.61 o 
   7   3   1        5.46        2.64      7.52 o 
  -5   4   1      150.18      161.79      7.31 o 
  -4   4   1       44.82       54.04      5.94 o 
  -3   4   1       85.57       82.77      4.88 o 
  -2   4   1        7.50        7.57      4.22 o 
  -1   4   1       30.88       30.55      3.13 o 
   0   4   1        0.38        3.24      2.06 o 
   1   4   1        2.00        3.22      1.93 o 
   2   4   1      908.70      930.45      7.96 o 
   3   4   1       42.75       42.36      2.36 o 
   4   4   1       18.06       16.92      3.66 o 
   5   4   1       32.61       30.15      3.47 o 
   6   4   1        4.70       10.27      9.82 o 
   7   4   1        0.87        0.92      5.08 o 
  -4   5   1       14.96       23.59      9.93 o 
  -3   5   1        6.54        7.13      5.08 o 
  -2   5   1      640.17      657.76     17.92 o 
  -1   5   1        6.56        5.08      3.37 o 
   0   5   1        0.08        2.19      2.70 o 
   1   5   1       87.20       85.40      2.48 o 
   2   5   1      107.04      109.56      3.60 o 
   3   5   1       80.96       80.57      3.73 o 
   4   5   1        1.46        1.83      1.97 o 
   5   5   1       59.33       52.23      5.36 o 
   6   5   1        3.50        4.79      7.23 o 
  -3   6   1       29.90       25.03     10.48 o 
  -2   6   1       21.35       14.50      8.94 o 
  -1   6   1       20.62       10.48      6.68 o 
   0   6   1       49.80       54.53      6.38 o 
   1   6   1       57.75       52.71      4.24 o 
   2   6   1      235.13      239.28      9.15 o 
   3   6   1        2.10        5.10      8.13 o 
   4   6   1        2.02        0.09     21.94 o 
   5   6   1       40.73       33.06      8.35 o 
   6   6   1        9.54       11.10     10.80 o 
  -2   7   1        4.33        3.60      8.20 o 
  -1   7   1      119.10      114.95      9.14 o 
   0   7   1       15.79       10.68      8.67 o 
   1   7   1        3.71        1.95     25.02 o 
   2   7   1        7.85        2.21      3.19 o 
   3   7   1        0.32        2.53     13.04 o 
   4   7   1        5.64        3.88      7.52 o 
   5   7   1       29.21       30.65     10.58 o 
  -1   8   1      158.60      145.96     11.81 o 
   0   8   1       32.68       35.46     10.47 o 
   1   8   1        8.49        4.74     12.35 o 
   2   8   1       11.03        4.69      4.55 o 
   3   8   1        4.21        4.01     11.91 o 
   4   8   1        3.40        4.73      8.84 o 
   2   9   1       25.19       39.70     12.09 o 
  -2  -8   2        4.15       -3.78      8.36 o 
  -1  -8   2        8.63       13.53      9.80 o 
  -4  -7   2        0.50        0.63      7.43 o 
  -3  -7   2        0.05       -5.19      9.73 o 
  -2  -7   2        3.16        6.05      5.69 o 
  -1  -7   2        0.01       10.03      8.93 o 
   0  -7   2       12.30       16.03      9.36 o 
   1  -7   2       16.12       18.94     10.17 o 
   2  -7   2        0.14       13.01     10.86 o 
  -5  -6   2        1.69        4.30      9.75 o 
  -4  -6   2        3.41        6.94      7.70 o 
  -3  -6   2       24.16       21.44      5.13 o 
  -2  -6   2        0.09        3.37      4.68 o 
  -1  -6   2       43.71       43.15      7.16 o 
   0  -6   2        2.10        4.30      8.83 o 
   1  -6   2       36.90       31.13      8.35 o 
   2  -6   2        0.01        2.52      7.75 o 
   3  -6   2        1.23        6.42     10.86 o 
  -6  -5   2       12.96       11.99     10.10 o 
  -5  -5   2        9.40        9.48     10.21 o 
  -4  -5   2       10.48       13.19      6.93 o 
  -3  -5   2       49.88       48.13      4.16 o 
  -2  -5   2        0.13        0.12      4.62 o 
  -1  -5   2        1.70        3.51      2.87 o 
   0  -5   2        0.19        2.88      7.50 o 
   1  -5   2        0.32       -0.84    106.71 o 
   2  -5   2       12.02        9.78      5.64 o 
   3  -5   2       32.36       31.65      8.57 o 
   4  -5   2        2.46       -5.59     13.87 o 
  -6  -4   2       10.55       13.45      9.05 o 
  -5  -4   2        0.72        4.09      5.64 o 
  -4  -4   2        5.05        3.48      5.38 o 
  -3  -4   2       40.95       36.15      3.36 o 
  -2  -4   2        6.25        6.32      2.68 o 
  -1  -4   2      127.49      121.29      8.33 o 
   0  -4   2        0.45        3.23      2.89 o 
   1  -4   2      124.55      126.91      5.23 o 
   2  -4   2       54.29       58.20      5.63 o 
   3  -4   2       21.01       21.82      4.93 o 
   4  -4   2        0.13        3.68      7.16 o 
   5  -4   2        1.76       -2.61      4.07 o 
  -6  -3   2        0.01        4.09     10.75 o 
  -5  -3   2       10.90       14.94      6.09 o 
  -4  -3   2       24.64       19.63      5.00 o 
  -3  -3   2       23.61       20.49      2.80 o 
  -2  -3   2       67.37       60.15      2.49 o 
  -1  -3   2       56.49       51.95      2.41 o 
   0  -3   2        0.91        3.08      1.37 o 
   1  -3   2      188.53      202.69      3.18 o 
   2  -3   2      182.17      181.88      6.21 o 
   3  -3   2      103.24      111.73      4.11 o 
   4  -3   2       45.57       47.01      5.16 o 
   5  -3   2        6.32       10.11      7.23 o 
  -6  -2   2       66.87       64.79      5.83 o 
  -5  -2   2        0.10        4.50      5.17 o 
  -4  -2   2        1.28        2.13      1.66 o 
  -3  -2   2      185.34      185.52      4.33 o 
  -2  -2   2       28.96       30.56      1.58 o 
  -1  -2   2      617.74      644.33      4.40 o 
   0  -2   2       25.26       28.00      2.20 o 
   1  -2   2      215.63      206.66      2.95 o 
   2  -2   2      287.95      297.52      5.06 o 
   3  -2   2       48.30       44.59      2.61 o 
   4  -2   2      924.67      912.63     24.15 o 
   5  -2   2        1.28       -0.27      0.99 o 
   6  -2   2       32.28       22.49      7.57 o 
  -7  -1   2        3.55       -2.53     13.01 o 
  -6  -1   2       10.54        8.98      6.41 o 
  -5  -1   2        5.30        4.59      3.42 o 
  -4  -1   2      304.52      304.16     11.01 o 
  -3  -1   2       55.60       58.50      1.93 o 
  -2  -1   2       21.88       18.52      1.98 o 
  -1  -1   2        6.25        7.15      1.40 o 
   0  -1   2     1218.58     1195.23     15.91 o 
   1  -1   2      282.38      293.41      2.27 o 
   2  -1   2        0.56        1.46      0.83 o 
   3  -1   2      269.40      265.40      6.63 o 
   4  -1   2       58.58       62.25      3.69 o 
   5  -1   2       28.56       21.46      5.10 o 
   6  -1   2       15.83       18.03      6.33 o 
  -6   0   2        2.97        3.99      6.19 o 
  -5   0   2       80.63       76.07      5.39 o 
  -4   0   2       24.16       28.49      3.80 o 
  -3   0   2        0.00       -0.05      0.18 o 
  -2   0   2     3402.16     3792.05     15.12 o 
  -1   0   2     1840.69     1897.60     16.26 o 
   0   0   2      673.68      663.47      5.74 o 
   1   0   2      195.42      171.66      2.38 o 
   2   0   2      137.18      156.30      3.97 o 
   3   0   2       25.58       27.43      1.67 o 
   4   0   2      108.49      102.63      3.14 o 
   5   0   2      149.97      150.99      7.48 o 
   6   0   2        0.54        4.28      6.40 o 
  -6   1   2       23.27       25.79      6.69 o 
  -5   1   2       79.03       66.67      5.31 o 
  -4   1   2        4.39        4.58      3.62 o 
  -3   1   2      559.52      593.54      9.79 o 
  -2   1   2       29.23       28.10      1.84 o 
  -1   1   2        2.84        1.72      1.38 o 
   0   1   2       31.26       31.91      1.46 o 
   1   1   2     5574.84     5576.56      8.74 o 
   2   1   2        4.82        3.29      2.10 o 
   3   1   2        0.01        4.46      3.50 o 
   4   1   2       83.74       91.24      2.58 o 
   5   1   2      476.71      452.14      6.07 o 
   6   1   2        2.35       -0.75      5.42 o 
   7   1   2        0.36        0.30      5.56 o 
  -6   2   2        1.71       -3.23      3.90 o 
  -5   2   2       16.98       15.34      5.87 o 
  -4   2   2       69.14       65.11      4.31 o 
  -3   2   2       47.60       46.37      2.61 o 
  -2   2   2        3.82        2.38      1.95 o 
  -1   2   2       25.89       30.66      2.44 o 
   0   2   2     1006.26      999.51      3.90 o 
   1   2   2       73.68       74.56      3.41 o 
   2   2   2      274.80      253.29      3.83 o 
   3   2   2       34.36       33.26      2.38 o 
   4   2   2        1.94        2.29      1.95 o 
   5   2   2       13.77       12.34      3.29 o 
   6   2   2        8.26        6.31      5.67 o 
   7   2   2        4.28        5.17      5.71 o 
  -5   3   2      124.28      144.39      6.42 o 
  -4   3   2       10.29       10.21      4.76 o 
  -3   3   2       36.31       35.06      3.11 o 
  -2   3   2       81.74       86.47      3.33 o 
  -1   3   2      464.19      497.93      7.16 o 
   0   3   2        0.69        0.86      0.85 o 
   1   3   2       48.40       49.80      1.54 o 
   2   3   2        0.83        4.45      1.82 o 
   3   3   2       42.04       42.64      2.65 o 
   4   3   2       20.76       16.03      3.32 o 
   5   3   2       25.30       20.53      3.03 o 
   6   3   2       95.23       96.08      5.04 o 
   7   3   2        5.46        1.56      6.39 o 
  -5   4   2        4.41        8.71     10.52 o 
  -4   4   2       10.37        8.76      4.90 o 
  -3   4   2       22.46       30.41      3.74 o 
  -2   4   2      111.76      125.27      3.92 o 
  -1   4   2       13.83       11.25      3.02 o 
   0   4   2      252.32      249.77      5.84 o 
   1   4   2      129.90      124.52      2.03 o 
   2   4   2     1727.79     1776.05      9.42 o 
   3   4   2       96.05       93.18      3.64 o 
   4   4   2        9.41       10.06      3.27 o 
   5   4   2        8.87       10.95      3.26 o 
   6   4   2       16.79       20.50      5.46 o 
   7   4   2        0.01       -4.91      7.01 o 
  -4   5   2        0.20       -1.67      6.88 o 
  -3   5   2        7.63        7.52      4.94 o 
  -2   5   2        6.22       10.17      4.44 o 
  -1   5   2       84.08       80.72      5.46 o 
   0   5   2      238.59      240.74      6.72 o 
   1   5   2        2.08        1.84      1.06 o 
   2   5   2        1.21        1.17      1.21 o 
   3   5   2       46.78       47.54      3.65 o 
   4   5   2       35.03       32.59      5.74 o 
   5   5   2       46.95       46.12      5.15 o 
   6   5   2        0.05        3.33      5.58 o 
  -4   6   2      135.68      148.03     11.81 o 
  -3   6   2        3.99        4.59     10.57 o 
  -2   6   2       20.28       18.78      6.19 o 
  -1   6   2        5.51        5.13      2.99 o 
   0   6   2       74.43       70.40      6.44 o 
   1   6   2        0.88        0.09      1.97 o 
   2   6   2      129.94      127.13      3.41 o 
   3   6   2      241.42      255.10     23.29 o 
   4   6   2       15.30       17.19      4.74 o 
   5   6   2       35.51       34.01      6.32 o 
   6   6   2        1.88        3.02      8.28 o 
  -2   7   2        0.28        0.34      2.79 o 
  -1   7   2      148.98      140.56      9.06 o 
   0   7   2        0.01       -2.31      7.54 o 
   1   7   2       45.65       52.45      7.72 o 
   2   7   2        2.25        3.59      5.54 o 
   3   7   2       94.76       81.35      7.10 o 
   4   7   2        0.54        0.11      1.62 o 
   5   7   2        4.42       -0.39      6.93 o 
  -1   8   2       44.65       46.98     12.00 o 
   0   8   2        0.58        7.54     10.92 o 
   1   8   2        5.10        0.34      6.10 o 
   2   8   2        5.82        2.87      7.07 o 
   3   8   2       11.87       15.84      9.20 o 
   4   8   2        1.53        3.64      7.38 o 
   2   9   2       10.49        8.67     12.27 o 
  -2  -8   3        2.07        8.04     10.51 o 
  -1  -8   3        6.05       -4.17     11.03 o 
  -4  -7   3       11.34        9.56     11.99 o 
  -3  -7   3       11.46       13.77      9.56 o 
  -2  -7   3        1.73       -4.79      5.69 o 
  -1  -7   3       15.92       20.33      9.91 o 
   0  -7   3        1.86        2.20     15.42 o 
   1  -7   3        6.57        5.00     13.37 o 
  -5  -6   3        1.56       -2.33     15.58 o 
  -4  -6   3       15.11       15.22      8.24 o 
  -3  -6   3       86.74       88.41      5.56 o 
  -2  -6   3        1.16        3.62      4.10 o 
  -1  -6   3        7.71        6.24      5.34 o 
   0  -6   3        3.88       -3.39      5.88 o 
   1  -6   3       64.60       62.73      8.18 o 
   2  -6   3       17.40       25.80      9.47 o 
   3  -6   3        0.90       -1.75      7.61 o 
  -6  -5   3        7.70        0.59      3.23 o 
  -5  -5   3        0.93        0.55      3.98 o 
  -4  -5   3       14.37       15.17      8.87 o 
  -3  -5   3       24.80       20.31      4.64 o 
  -2  -5   3       18.24       19.39      6.37 o 
  -1  -5   3       10.56       12.80      3.99 o 
   0  -5   3       46.61       52.75      4.63 o 
   1  -5   3       16.49       26.33      6.62 o 
   2  -5   3        0.05        2.44      4.16 o 
   3  -5   3        3.36        9.58      9.94 o 
   4  -5   3       52.51       66.91     10.56 o 
  -6  -4   3        7.91        9.39      9.71 o 
  -5  -4   3       56.15       61.41      7.83 o 
  -4  -4   3        5.84       14.98      6.84 o 
  -3  -4   3        0.10        3.25      4.50 o 
  -2  -4   3       18.02       15.93      3.34 o 
  -1  -4   3        9.39       11.75      3.26 o 
   0  -4   3      308.93      316.69      4.63 o 
   1  -4   3       61.40       58.86      5.19 o 
   2  -4   3        5.17        7.63      7.22 o 
   3  -4   3        5.19        3.30      9.61 o 
   4  -4   3        2.20        4.50      8.51 o 
   5  -4   3       68.14       75.04     11.11 o 
  -6  -3   3       14.41       17.19      9.11 o 
  -5  -3   3        1.96        9.20      7.94 o 
  -4  -3   3        9.93        6.65      4.50 o 
  -3  -3   3       45.03       42.01      4.02 o 
  -2  -3   3      192.67      214.99     14.63 o 
  -1  -3   3      141.33      141.85      8.45 o 
   0  -3   3        5.19        5.10      2.25 o 
   1  -3   3       59.88       55.61      2.27 o 
   2  -3   3       93.42      101.37      7.08 o 
   3  -3   3       10.56       11.88      3.65 o 
   4  -3   3        7.35        6.12      6.45 o 
   5  -3   3       43.69       44.34      7.01 o 
  -6  -2   3        9.24       12.64      8.58 o 
  -5  -2   3        7.21        2.63      3.49 o 
  -4  -2   3        0.61       -0.17      2.94 o 
  -3  -2   3       40.42       39.81      2.20 o 
  -2  -2   3      180.99      177.45      2.15 o 
  -1  -2   3      515.84      511.70     12.09 o 
   0  -2   3      673.09      699.54     10.20 o 
   1  -2   3      404.73      480.59      7.79 o 
   2  -2   3       89.33       93.37      2.21 o 
   3  -2   3       22.89       22.13      2.60 o 
   4  -2   3        8.75       13.62      4.53 o 
   5  -2   3        1.71        6.48      4.36 o 
   6  -2   3       35.07       37.29      7.45 o 
  -7  -1   3        0.04       -4.38      8.59 o 
  -6  -1   3        3.75        5.55      6.86 o 
  -5  -1   3        0.09       -0.62      4.34 o 
  -4  -1   3      138.00      130.61      6.20 o 
  -3  -1   3       62.78       67.34      3.76 o 
  -2  -1   3      223.28      230.36      2.38 o 
  -1  -1   3       95.31      103.25      2.23 o 
   0  -1   3      328.59      307.24      2.48 o 
   1  -1   3      202.78      208.95      2.82 o 
   2  -1   3      450.28      483.36      3.87 o 
   3  -1   3        0.55        3.23      1.30 o 
   4  -1   3       54.47       48.59      3.89 o 
   5  -1   3       92.27       97.11      4.88 o 
   6  -1   3       10.48        7.60      6.74 o 
  -6   0   3        0.20       -5.64      5.64 o 
  -5   0   3       40.58       34.93      4.88 o 
  -4   0   3       20.77       18.56      3.34 o 
  -3   0   3      144.22      146.09      5.15 o 
  -2   0   3       14.16        9.71      2.01 o 
  -1   0   3     1329.60     1315.94      8.51 o 
   0   0   3       12.92       10.98      1.65 o 
   1   0   3       78.40       73.78      2.03 o 
   2   0   3       32.49       35.55      1.57 o 
   3   0   3      661.27      676.67      4.63 o 
   4   0   3       90.93       91.20      2.75 o 
   5   0   3      276.10      269.82      5.28 o 
   6   0   3       10.53       10.94      5.73 o 
  -6   1   3        0.23        3.53      6.28 o 
  -5   1   3       11.30       14.96      5.91 o 
  -4   1   3       78.39       88.67      8.64 o 
  -3   1   3        5.49        5.20      2.28 o 
  -2   1   3      312.19      348.44      7.86 o 
  -1   1   3      568.76      558.95      6.01 o 
   0   1   3       11.70       11.51      2.59 o 
   1   1   3       35.20       42.51      1.33 o 
   2   1   3      588.29      595.50      6.37 o 
   3   1   3       35.14       33.20      2.56 o 
   4   1   3       20.37       20.55      2.62 o 
   5   1   3        4.54        4.18      5.37 o 
   6   1   3       59.58       68.85      5.70 o 
   7   1   3        1.21       -3.28      8.03 o 
  -6   2   3        6.43        9.99      8.31 o 
  -5   2   3        0.12        6.36      5.81 o 
  -4   2   3        0.00        0.64      2.15 o 
  -3   2   3        3.36        3.34      2.85 o 
  -2   2   3      435.45      430.92     11.21 o 
  -1   2   3     1511.36     1582.70     11.62 o 
   0   2   3      333.40      329.00      4.36 o 
   1   2   3       59.86       56.82      1.28 o 
   2   2   3        0.69        1.73      1.75 o 
   3   2   3      140.14      137.62      3.75 o 
   4   2   3       46.82       42.50      3.32 o 
   5   2   3      110.98      103.06      7.28 o 
   6   2   3       74.90       67.37      5.60 o 
   7   2   3        0.80       -0.21      4.65 o 
  -5   3   3        0.55        5.72      7.71 o 
  -4   3   3       18.49       13.44      4.93 o 
  -3   3   3       53.39       54.96      3.20 o 
  -2   3   3      165.02      162.99      3.70 o 
  -1   3   3        0.11        0.60      1.24 o 
   0   3   3      178.85      169.94      2.67 o 
   1   3   3       11.13       10.61      1.61 o 
   2   3   3     1786.09     1793.67      7.20 o 
   3   3   3       54.27       51.78      2.64 o 
   4   3   3       34.56       35.69      3.35 o 
   5   3   3       28.26       27.31      3.51 o 
   6   3   3      112.16      105.55      4.70 o 
   7   3   3        0.34       -0.77      5.26 o 
  -5   4   3        3.81        4.34      7.23 o 
  -4   4   3       12.30        9.95      5.91 o 
  -3   4   3        1.68        3.57      2.90 o 
  -2   4   3       11.90       15.40      3.54 o 
  -1   4   3        5.24       11.12      2.76 o 
   0   4   3       90.23       89.29      2.17 o 
   1   4   3      887.61      915.97      9.60 o 
   2   4   3        0.04        0.75      1.41 o 
   3   4   3        3.45        5.71      2.94 o 
   4   4   3        4.21        4.12      2.81 o 
   5   4   3       29.28       23.65      4.66 o 
   6   4   3       20.04       19.36      4.88 o 
   7   4   3        0.87        5.15      4.26 o 
  -4   5   3       63.85       68.23      5.82 o 
  -3   5   3        0.72        3.78      4.78 o 
  -2   5   3       22.56       23.06      4.86 o 
  -1   5   3       50.77       51.06      4.86 o 
   0   5   3        8.48       11.39      4.36 o 
   1   5   3        6.76        7.06      1.86 o 
   2   5   3        5.89        9.19      1.98 o 
   3   5   3      152.44      143.34      4.23 o 
   4   5   3        2.41        3.75      4.26 o 
   5   5   3        4.04        0.19      7.62 o 
   6   5   3        4.97        5.30      5.34 o 
   7   5   3       18.87       18.75      8.30 o 
  -4   6   3        0.59        4.39     11.81 o 
  -3   6   3        3.67        3.86      6.47 o 
  -2   6   3       27.39       27.04      5.59 o 
  -1   6   3      128.54      130.30      8.00 o 
   0   6   3       84.03       85.64      4.39 o 
   1   6   3      112.91      121.86      6.01 o 
   2   6   3       62.90       53.76      3.14 o 
   3   6   3      336.21      346.38     20.23 o 
   4   6   3        0.09        0.43      1.51 o 
   5   6   3        2.90        1.63      4.41 o 
   6   6   3        1.12        3.53      8.94 o 
  -2   7   3       22.31       13.37     10.68 o 
  -1   7   3       46.75       32.31      9.54 o 
   0   7   3       21.27       20.95      8.53 o 
   1   7   3        0.82        2.67     81.40 o 
   2   7   3        1.24        1.03      5.33 o 
   3   7   3       44.97       48.11      5.43 o 
   4   7   3        1.82        0.05      4.74 o 
   5   7   3        0.45       -0.43      8.64 o 
   6   7   3       29.27       28.79     10.89 o 
  -1   8   3        1.14        3.14     11.39 o 
   0   8   3       25.02       28.47     10.89 o 
   1   8   3        0.00        5.34     10.69 o 
   2   8   3        7.21       14.76      6.43 o 
   3   8   3        8.84        0.09      6.86 o 
   4   8   3       81.83       80.95     10.09 o 
   5   8   3        0.42       -3.61     14.22 o 
   1   9   3        0.17        5.16      9.24 o 
   2   9   3        0.10        0.20     11.96 o 
   3   9   3        3.38        7.28     10.89 o 
  -3  -7   4        0.09       -6.59     10.45 o 
  -2  -7   4        7.89       11.55      7.40 o 
  -1  -7   4       31.80       30.09     10.78 o 
   0  -7   4       26.20       28.16     11.16 o 
   1  -7   4       16.81       15.52     11.81 o 
  -5  -6   4       63.49       68.14     11.34 o 
  -4  -6   4        1.20        3.28      5.47 o 
  -3  -6   4        0.68        1.40      2.73 o 
  -2  -6   4       57.13       53.86      5.88 o 
  -1  -6   4        3.84        5.35      6.28 o 
   0  -6   4        1.89        2.66      5.94 o 
   1  -6   4        3.23        1.72      9.64 o 
   2  -6   4       52.60       53.38     10.44 o 
   3  -6   4       12.67        6.93      8.96 o 
  -5  -5   4       69.28       64.53      9.35 o 
  -4  -5   4        5.76        1.07      6.45 o 
  -3  -5   4        0.62       -1.05      3.01 o 
  -2  -5   4       10.79       12.21      4.88 o 
  -1  -5   4       28.14       23.57      4.47 o 
   0  -5   4        1.32        7.06      4.65 o 
   1  -5   4       31.11       15.29      6.76 o 
   2  -5   4        0.14        2.44     15.20 o 
   3  -5   4        0.33       -1.24     65.18 o 
   4  -5   4       12.50        6.53      8.90 o 
  -6  -4   4        4.29        6.07      9.04 o 
  -5  -4   4       23.29       24.15      8.47 o 
  -4  -4   4       19.37       18.85      6.97 o 
  -3  -4   4       29.99       29.76      4.05 o 
  -2  -4   4      287.80      304.11     14.81 o 
  -1  -4   4       35.76       31.66      3.55 o 
   0  -4   4        3.36        4.18      3.02 o 
   1  -4   4        0.97       -0.18      4.12 o 
   2  -4   4       42.59       34.42      6.65 o 
   3  -4   4       14.56       16.65      6.69 o 
   4  -4   4        0.27        5.40      9.49 o 
  -6  -3   4        0.27        8.32      7.78 o 
  -5  -3   4       52.69       50.56      7.49 o 
  -4  -3   4        0.47        4.31      5.66 o 
  -3  -3   4      146.47      146.84      8.06 o 
  -2  -3   4        4.05        4.82      4.48 o 
  -1  -3   4        0.14        0.14      1.13 o 
   0  -3   4       66.52       63.96      7.30 o 
   1  -3   4        6.73        9.03      3.34 o 
   2  -3   4        0.73       -3.59      4.85 o 
   3  -3   4        0.95        4.56      4.15 o 
   4  -3   4        9.69       13.87      5.11 o 
   5  -3   4        8.92       11.24      6.32 o 
  -6  -2   4        1.98        0.41     19.96 o 
  -5  -2   4       22.69       12.55      6.77 o 
  -4  -2   4       65.03       67.91      5.48 o 
  -3  -2   4       30.18       31.00      3.07 o 
  -2  -2   4       28.60       25.87      2.44 o 
  -1  -2   4       97.41       96.70      2.64 o 
   0  -2   4       96.04       96.45      3.40 o 
   1  -2   4      185.53      172.71      4.79 o 
   2  -2   4      143.47      144.88      2.52 o 
   3  -2   4       62.04       62.00      2.99 o 
   4  -2   4      158.27      131.60      4.60 o 
   5  -2   4       11.57       12.70      5.97 o 
   6  -2   4        0.21       -1.22      5.87 o 
  -6  -1   4       31.79       28.27      6.93 o 
  -5  -1   4       63.11       70.97      5.09 o 
  -4  -1   4       37.47       33.26      3.65 o 
  -3  -1   4       84.34       84.79      2.36 o 
  -2  -1   4      141.66      146.51      2.91 o 
  -1  -1   4      490.23      536.43      3.91 o 
   0  -1   4        0.54        0.91      2.20 o 
   1  -1   4      185.28      181.74      3.01 o 
   2  -1   4       18.89       23.65      2.01 o 
   3  -1   4        0.76        2.53      2.53 o 
   4  -1   4       33.13       31.83      4.03 o 
   5  -1   4      102.92      107.71      7.30 o 
   6  -1   4        7.47       10.97      5.87 o 
  -6   0   4       18.44       15.53      7.20 o 
  -5   0   4       68.88       62.37      5.27 o 
  -4   0   4        0.13        5.24      4.07 o 
  -3   0   4      279.30      291.46     12.11 o 
  -2   0   4        8.15        7.36      1.91 o 
  -1   0   4      155.38      136.58      2.65 o 
   0   0   4       25.73       26.79      1.11 o 
   1   0   4      370.29      387.34      4.79 o 
   2   0   4       47.85       56.85      1.78 o 
   3   0   4       45.86       40.71      2.00 o 
   4   0   4      188.90      201.15      6.17 o 
   5   0   4       25.36       15.51      4.70 o 
   6   0   4        0.58        2.33      6.49 o 
  -6   1   4       14.06       11.37      7.71 o 
  -5   1   4       17.82       24.13      7.54 o 
  -4   1   4       84.81       85.30      4.13 o 
  -3   1   4        0.64        4.53      2.56 o 
  -2   1   4        0.07        2.08      1.52 o 
  -1   1   4       26.26       20.87      1.46 o 
   0   1   4      151.86      169.52      4.07 o 
   1   1   4        0.32        0.90      0.97 o 
   2   1   4        9.53        9.74      1.49 o 
   3   1   4      177.50      185.46      4.71 o 
   4   1   4       46.10       54.95      3.35 o 
   5   1   4       89.19       81.16      3.71 o 
   6   1   4        4.23        6.24      6.79 o 
   7   1   4        6.50        5.69     11.84 o 
  -6   2   4        1.24       -4.20     11.78 o 
  -5   2   4        5.69        6.35      7.12 o 
  -4   2   4      326.71      295.39      5.57 o 
  -3   2   4        4.96        3.02      2.54 o 
  -2   2   4       88.40       86.45      3.35 o 
  -1   2   4        2.24        0.91      1.08 o 
   0   2   4      691.02      678.34     11.00 o 
   1   2   4       53.06       49.53      1.37 o 
   2   2   4      221.40      199.84      7.96 o 
   3   2   4       16.52       17.63      2.37 o 
   4   2   4       76.57       81.17      4.80 o 
   5   2   4        4.68        6.56      3.22 o 
   6   2   4      159.50      155.04      6.00 o 
   7   2   4       16.32       11.69      7.46 o 
  -5   3   4       34.37       24.55      6.96 o 
  -4   3   4        5.12        4.91      4.75 o 
  -3   3   4        1.35        4.18      2.27 o 
  -2   3   4       31.37       30.78      2.66 o 
  -1   3   4      220.49      218.94      3.94 o 
   0   3   4       38.35       35.94      1.90 o 
   1   3   4       51.45       46.72      1.62 o 
   2   3   4        0.99        1.37      1.47 o 
   3   3   4       12.42       10.42      2.52 o 
   4   3   4       82.47       90.62      3.40 o 
   5   3   4       18.15       20.95      3.99 o 
   6   3   4       18.19       14.63      4.27 o 
   7   3   4       41.41       43.70      7.61 o 
  -5   4   4        0.11       -1.37      6.86 o 
  -4   4   4        3.35        8.47      4.55 o 
  -3   4   4       17.69       17.95      3.98 o 
  -2   4   4        3.91        5.39      3.66 o 
  -1   4   4      263.94      268.99      5.37 o 
   0   4   4      605.01      610.75     13.14 o 
   1   4   4       27.26       27.86      1.83 o 
   2   4   4      136.05      140.24      3.14 o 
   3   4   4       75.61       82.57      4.97 o 
   4   4   4       42.89       38.11      3.78 o 
   5   4   4        0.70        5.68      4.46 o 
   6   4   4      106.09      116.68      4.90 o 
   7   4   4       53.25       55.58      6.58 o 
  -4   5   4        0.51        1.16      2.07 o 
  -3   5   4       22.13       21.73      5.02 o 
  -2   5   4       73.25       80.06      4.97 o 
  -1   5   4       87.77       98.06      4.10 o 
   0   5   4      109.65      114.11      3.62 o 
   1   5   4      123.33      125.13      2.36 o 
   2   5   4       62.89       62.81      2.65 o 
   3   5   4      211.07      218.03     10.79 o 
   4   5   4        1.16        0.79      4.09 o 
   5   5   4        3.49        1.17      6.97 o 
   6   5   4        9.35        4.21      4.70 o 
   7   5   4       65.43       70.04      8.81 o 
  -4   6   4        0.31        3.20     12.96 o 
  -3   6   4       14.18       16.19      6.45 o 
  -2   6   4        1.97       -1.56      5.19 o 
  -1   6   4       51.95       54.79      5.09 o 
   0   6   4      112.08      109.34      8.39 o 
   1   6   4      196.92      195.15      4.09 o 
   2   6   4       44.79       44.32      2.79 o 
   3   6   4        2.56        3.94      2.53 o 
   4   6   4       16.50       21.29      4.90 o 
   5   6   4       13.55       18.07      5.77 o 
   6   6   4        1.96        3.55      8.42 o 
  -3   7   4        7.85       15.66      9.35 o 
  -2   7   4       12.57       18.45      7.47 o 
  -1   7   4       12.21       14.23      5.72 o 
   0   7   4       47.56       46.68      8.46 o 
   1   7   4       78.47       75.87      7.78 o 
   2   7   4        2.17        2.73      4.74 o 
   3   7   4       33.75       32.68      5.26 o 
   4   7   4       30.69       28.32      5.80 o 
   5   7   4        0.14       -1.63      5.13 o 
   6   7   4        1.45        0.95     60.78 o 
  -1   8   4        3.20       10.58     13.76 o 
   0   8   4        2.58        7.41     14.61 o 
   1   8   4        2.40        2.68      8.78 o 
   2   8   4        1.19        1.70      5.32 o 
   3   8   4       11.24        9.79      7.70 o 
   4   8   4       73.34       61.10      7.42 o 
   5   8   4        1.91       -2.42      6.70 o 
   1   9   4        1.08       -8.02     16.20 o 
   2   9   4        9.52        0.07     11.03 o 
   3   9   4        0.29       -1.99      7.58 o 
  -3  -7   5        1.46        3.56      6.71 o 
  -2  -7   5       57.38       61.41      7.32 o 
  -1  -7   5        6.68        9.59     11.55 o 
   0  -7   5       20.27       26.02     11.21 o 
  -4  -6   5        3.07       -1.53      4.66 o 
  -3  -6   5        0.11        6.86      6.93 o 
  -2  -6   5        0.03        1.23      4.09 o 
  -1  -6   5       57.60       58.50      7.39 o 
   0  -6   5       16.90       15.21      8.10 o 
   1  -6   5       15.07       12.78      9.69 o 
   2  -6   5       13.32       10.69     10.60 o 
  -5  -5   5        1.44        0.28      4.40 o 
  -4  -5   5        0.78        6.86     10.34 o 
  -3  -5   5       30.80       25.26      5.69 o 
  -2  -5   5        0.51        4.16      5.33 o 
  -1  -5   5        0.54        0.68      1.63 o 
   0  -5   5       19.96       22.56      5.53 o 
   1  -5   5       13.14       16.90      7.66 o 
   2  -5   5       65.89       47.33      8.65 o 
   3  -5   5       13.08        9.59      9.41 o 
  -6  -4   5       12.90       15.71     10.46 o 
  -5  -4   5       81.72       74.34      9.16 o 
  -4  -4   5       67.24       62.47      7.35 o 
  -3  -4   5        0.52        1.92      3.83 o 
  -2  -4   5        0.16        2.99      5.87 o 
  -1  -4   5       26.03       25.62      3.47 o 
   0  -4   5        0.34        6.56      3.95 o 
   1  -4   5        4.28        8.83      4.31 o 
   2  -4   5        4.67        2.87      8.82 o 
   3  -4   5      152.48      132.46      8.17 o 
   4  -4   5       22.20       21.68     10.21 o 
  -6  -3   5        0.14        1.20     11.50 o 
  -5  -3   5       75.57       77.70      8.28 o 
  -4  -3   5      206.15      199.20      6.66 o 
  -3  -3   5        0.04        4.23      3.26 o 
  -2  -3   5       31.92       31.84      3.57 o 
  -1  -3   5      149.24      153.84      3.05 o 
   0  -3   5       65.27       61.31      3.59 o 
   1  -3   5        2.59        8.25      3.07 o 
   2  -3   5      228.39      200.75      6.16 o 
   3  -3   5        0.09        5.60      5.82 o 
   4  -3   5       39.23       40.94      7.92 o 
   5  -3   5       66.50       63.83     10.58 o 
  -6  -2   5        0.23        3.21      9.53 o 
  -5  -2   5       10.75       15.94      8.25 o 
  -4  -2   5       88.78       90.33      5.82 o 
  -3  -2   5      147.78      142.53      3.64 o 
  -2  -2   5      348.90      345.59      4.29 o 
  -1  -2   5      394.50      426.62      9.58 o 
   0  -2   5        0.76        6.52      3.67 o 
   1  -2   5       32.06       28.88      3.11 o 
   2  -2   5       34.06       29.31      2.60 o 
   3  -2   5      190.00      181.08      3.31 o 
   4  -2   5       51.90       43.11      4.77 o 
   5  -2   5       29.31       26.28      6.06 o 
   6  -2   5        5.05        5.05      5.65 o 
  -6  -1   5       26.97       16.94      9.62 o 
  -5  -1   5       10.67       13.42      7.25 o 
  -4  -1   5      359.01      355.85     30.54 o 
  -3  -1   5       63.36       62.17      2.65 o 
  -2  -1   5       33.30       33.88      1.88 o 
  -1  -1   5        1.52        0.98      0.91 o 
   0  -1   5      178.92      170.26      4.78 o 
   1  -1   5        0.16        0.54      7.04 o 
   2  -1   5       66.68       77.67      5.31 o 
   3  -1   5      124.86      125.31      2.91 o 
   4  -1   5        0.00        4.32      3.73 o 
   5  -1   5       20.07       25.80      5.47 o 
   6  -1   5       21.18       18.18      6.36 o 
  -6   0   5        0.83       -1.57      4.11 o 
  -5   0   5       28.00       32.50      8.00 o 
  -4   0   5       50.99       41.80      4.17 o 
  -3   0   5      658.19      687.55      4.64 o 
  -2   0   5        0.95        0.47      1.18 o 
  -1   0   5      368.43      377.34      4.03 o 
   0   0   5        1.04        2.37      0.78 o 
   1   0   5      161.28      171.90      4.66 o 
   2   0   5      919.85      941.46      8.38 o 
   3   0   5        0.39        3.47      1.40 o 
   4   0   5       12.12       14.73      2.87 o 
   5   0   5       36.21       28.99      4.86 o 
   6   0   5        0.10        2.57      9.38 o 
  -6   1   5       41.70       41.30      7.63 o 
  -5   1   5        9.93       11.69      5.81 o 
  -4   1   5        1.91        3.52      3.82 o 
  -3   1   5        1.18        4.76      2.60 o 
  -2   1   5        3.96        7.11      1.82 o 
  -1   1   5        7.78        7.20      1.44 o 
   0   1   5      355.18      373.55      3.51 o 
   1   1   5      263.65      252.62      9.54 o 
   2   1   5        3.22        3.09      1.54 o 
   3   1   5       43.51       45.10      4.21 o 
   4   1   5       85.48       94.08      3.59 o 
   5   1   5       17.93       18.15      3.65 o 
   6   1   5       33.44       20.17      5.76 o 
   7   1   5        5.35       13.37     11.06 o 
  -6   2   5        1.67        1.77     14.34 o 
  -5   2   5        3.58        9.05     10.48 o 
  -4   2   5        4.69        7.44      4.13 o 
  -3   2   5        8.12       10.67      3.37 o 
  -2   2   5       13.14       12.87      2.22 o 
  -1   2   5        1.38        3.22      1.79 o 
   0   2   5      109.66      102.17      3.32 o 
   1   2   5      258.39      239.11      2.60 o 
   2   2   5        9.34       10.61      1.67 o 
   3   2   5      311.59      321.56      6.96 o 
   4   2   5        4.41        9.35      3.50 o 
   5   2   5       97.44      100.21      4.48 o 
   6   2   5       12.03        9.17      5.30 o 
   7   2   5        4.45        3.14     13.85 o 
  -5   3   5        8.26       13.24      7.58 o 
  -4   3   5       40.25       39.78      5.37 o 
  -3   3   5       17.19       18.07      4.30 o 
  -2   3   5       15.48       13.44      2.76 o 
  -1   3   5        6.79        6.97      1.85 o 
   0   3   5        0.02        2.53      1.33 o 
   1   3   5        9.53        7.33      1.47 o 
   2   3   5        1.21        2.60      1.31 o 
   3   3   5       15.66       17.33      2.63 o 
   4   3   5       14.36       12.07      3.38 o 
   5   3   5        1.11        5.54      3.57 o 
   6   3   5       27.06       24.03      5.13 o 
   7   3   5        5.22        5.38      7.03 o 
  -5   4   5        0.00       -5.80      9.88 o 
  -4   4   5        2.02        1.50      3.12 o 
  -3   4   5      236.80      216.91      4.75 o 
  -2   4   5        0.48        0.44      1.54 o 
  -1   4   5      201.22      200.15     10.12 o 
   0   4   5       61.09       59.24      2.37 o 
   1   4   5       29.07       25.91      1.79 o 
   2   4   5       13.37       12.64      1.71 o 
   3   4   5        2.20        2.10      3.97 o 
   4   4   5        1.76        0.22      0.85 o 
   5   4   5       51.20       60.19      4.80 o 
   6   4   5       19.73       22.30      6.91 o 
   7   4   5       40.26       34.48      6.69 o 
  -4   5   5       27.64       18.73      6.21 o 
  -3   5   5        9.38       14.67      4.88 o 
  -2   5   5       72.73       74.67      5.06 o 
  -1   5   5        0.12        0.39      2.29 o 
   0   5   5        0.01        2.06      4.24 o 
   1   5   5        0.81        3.41      1.94 o 
   2   5   5       62.06       60.91      2.85 o 
   3   5   5       14.80       13.07      2.66 o 
   4   5   5       21.67       21.86      4.52 o 
   5   5   5        0.24        2.60      4.74 o 
   6   5   5        5.75        9.56      7.08 o 
   7   5   5        0.31        1.74      6.08 o 
  -3   6   5       27.46       39.90      6.02 o 
  -2   6   5       36.12       36.42      6.52 o 
  -1   6   5       70.72       75.06      5.23 o 
   0   6   5        3.60        6.49      4.54 o 
   1   6   5        9.92       10.82      3.67 o 
   2   6   5        1.05        2.86      1.90 o 
   3   6   5       31.74       32.82      3.49 o 
   4   6   5        2.07        2.95      5.48 o 
   5   6   5        1.48       -2.96      3.96 o 
   6   6   5       11.08       18.52      7.32 o 
  -2   7   5        0.12        5.45      7.84 o 
  -1   7   5        2.46        2.36      4.59 o 
   0   7   5        4.10        5.14      4.90 o 
   1   7   5        0.04       -2.23      7.56 o 
   2   7   5       19.21       22.47      3.43 o 
   3   7   5        0.83        0.20      2.04 o 
   4   7   5       93.70      100.38     14.64 o 
   5   7   5        0.00        0.13      5.80 o 
   6   7   5        0.96       -1.55     17.89 o 
  -1   8   5        0.50        0.31     37.93 o 
   0   8   5        3.44        3.51     17.79 o 
   1   8   5       24.64       30.75     10.01 o 
   2   8   5       30.11       41.99      9.55 o 
   3   8   5       26.79       25.95      6.79 o 
   4   8   5        3.25        5.36      9.15 o 
   5   8   5        0.34        1.62      5.68 o 
   1   9   5        9.00        4.35     23.76 o 
   2   9   5        8.99        5.00      7.71 o 
   3   9   5        0.67       -5.37      9.92 o 
  -2  -7   6      128.05      154.09     14.30 o 
  -4  -6   6       28.53       37.74     11.73 o 
  -3  -6   6        0.14       -0.57      6.46 o 
  -2  -6   6        1.29        6.23      4.75 o 
  -1  -6   6        1.58        1.57      7.70 o 
   0  -6   6       33.75       32.43     10.39 o 
   1  -6   6       55.52       56.43     11.04 o 
   2  -6   6       51.53       34.08     11.66 o 
  -5  -5   6        3.69       10.20     11.84 o 
  -4  -5   6       14.68       22.73      9.34 o 
  -3  -5   6        3.74        5.88      7.96 o 
  -2  -5   6        0.03        0.07      5.86 o 
  -1  -5   6      317.59      323.01      6.19 o 
   0  -5   6       17.22       13.56      6.38 o 
   1  -5   6       40.74       42.15      8.75 o 
   2  -5   6        0.49        2.91      8.21 o 
   3  -5   6        8.04        7.24      9.64 o 
  -5  -4   6       95.57       84.82     10.17 o 
  -4  -4   6       48.89       53.27      8.13 o 
  -3  -4   6       40.83       43.61      5.50 o 
  -2  -4   6        0.02        0.82      2.32 o 
  -1  -4   6        3.92        5.61      3.75 o 
   0  -4   6       62.32       60.93      4.95 o 
   1  -4   6       10.37       12.70      4.69 o 
   2  -4   6       29.17       29.10      7.72 o 
   3  -4   6        5.41        9.60      7.82 o 
   4  -4   6       25.51       19.01     10.44 o 
  -6  -3   6        0.06        6.08      7.90 o 
  -5  -3   6       28.94       33.90      9.20 o 
  -4  -3   6        3.24        5.04      6.40 o 
  -3  -3   6        3.42        6.50      4.38 o 
  -2  -3   6       34.10       34.76      3.49 o 
  -1  -3   6       34.85       34.67      3.11 o 
   0  -3   6        8.46        7.56      3.96 o 
   1  -3   6       85.10       76.67      4.19 o 
   2  -3   6       34.10       29.41      6.20 o 
   3  -3   6       73.19       59.01      7.00 o 
   4  -3   6        7.13       10.47      9.33 o 
   5  -3   6        2.55        4.66      7.67 o 
  -6  -2   6        0.36        3.93      9.38 o 
  -5  -2   6       22.81       14.58      7.94 o 
  -4  -2   6      104.72      101.22      6.73 o 
  -3  -2   6       48.93       56.10      4.00 o 
  -2  -2   6      165.50      166.55      3.12 o 
  -1  -2   6        4.05        5.73      2.13 o 
   0  -2   6       96.30       94.19      9.55 o 
   1  -2   6       74.95       74.78      3.39 o 
   2  -2   6       90.14       77.51      5.53 o 
   3  -2   6      145.23      144.42      7.19 o 
   4  -2   6       25.43       22.68      5.14 o 
   5  -2   6        1.04       -2.66     10.18 o 
   6  -2   6        7.31        2.53      7.79 o 
  -6  -1   6        1.57        5.93     11.17 o 
  -5  -1   6       23.59       26.87      7.98 o 
  -4  -1   6       14.84       16.23      4.57 o 
  -3  -1   6      171.84      177.23      3.26 o 
  -2  -1   6       48.69       51.42      2.52 o 
  -1  -1   6      134.84      142.62      1.89 o 
   0  -1   6       12.33       13.76      2.15 o 
   1  -1   6        1.42        2.52      1.56 o 
   2  -1   6       38.41       39.02      4.79 o 
   3  -1   6       14.69        8.49      2.34 o 
   4  -1   6        0.13        0.52      3.20 o 
   5  -1   6        1.06        0.76      4.77 o 
   6  -1   6       49.38       57.85      7.52 o 
  -6   0   6       46.17       41.66     10.15 o 
  -5   0   6       35.18       36.04      5.96 o 
  -4   0   6        5.57        5.28      4.60 o 
  -3   0   6        6.47        8.60      2.29 o 
  -2   0   6      186.76      186.44      4.11 o 
  -1   0   6       55.60       54.45      1.76 o 
   0   0   6     1417.34     1497.99      5.60 o 
   1   0   6        2.72        1.99      2.77 o 
   2   0   6      177.61      188.47      3.91 o 
   3   0   6        0.21        2.23      1.52 o 
   4   0   6        9.43       10.09      3.25 o 
   5   0   6       20.65       23.90      5.23 o 
   6   0   6       13.51        7.69      6.10 o 
  -6   1   6        1.20        1.25      5.62 o 
  -5   1   6       27.04       24.26      6.22 o 
  -4   1   6       21.67       23.49      4.56 o 
  -3   1   6      380.33      371.42     11.20 o 
  -2   1   6       33.05       30.80      2.48 o 
  -1   1   6      302.74      315.65      2.51 o 
   0   1   6        1.73        4.30      1.77 o 
   1   1   6        0.15        2.35      1.43 o 
   2   1   6       68.62       68.58      1.77 o 
   3   1   6        7.51        7.86      2.53 o 
   4   1   6        7.30        8.63      4.00 o 
   5   1   6        1.04        4.74      3.42 o 
   6   1   6        6.07        9.10      6.19 o 
   7   1   6        9.93        3.74     15.11 o 
  -5   2   6       30.06       17.92      6.74 o 
  -4   2   6        1.42        6.80      4.57 o 
  -3   2   6       36.70       37.99      4.19 o 
  -2   2   6      361.85      369.53      6.69 o 
  -1   2   6       10.28       10.16      1.72 o 
   0   2   6      376.01      372.75      5.21 o 
   1   2   6      416.36      432.31      4.71 o 
   2   2   6       23.06       19.47      2.74 o 
   3   2   6      148.94      144.19      3.02 o 
   4   2   6        1.66        5.49      4.05 o 
   5   2   6       30.08       37.83      7.28 o 
   6   2   6       23.78       21.29      6.19 o 
   7   2   6        6.80       11.68      8.54 o 
  -5   3   6       11.10       14.67     10.99 o 
  -4   3   6        0.36        0.70      2.71 o 
  -3   3   6       20.77       19.74      4.32 o 
  -2   3   6        2.00        0.44      0.91 o 
  -1   3   6       11.73       15.69      2.07 o 
   0   3   6       75.23       67.53      2.68 o 
   1   3   6      415.63      429.31     11.91 o 
   2   3   6       85.20       80.40      3.84 o 
   3   3   6       62.78       57.92      2.79 o 
   4   3   6       63.63       56.03      4.50 o 
   5   3   6       27.78       30.11      5.10 o 
   6   3   6       34.27       46.00      5.12 o 
   7   3   6        2.07        4.76      9.31 o 
  -4   4   6        9.49        6.37     10.56 o 
  -3   4   6       18.63       20.54      6.43 o 
  -2   4   6       33.72       37.12      3.50 o 
  -1   4   6       15.29       11.86      3.65 o 
   0   4   6      146.68      145.64      4.14 o 
   1   4   6        1.40        3.49      2.01 o 
   2   4   6        0.70        2.74      1.41 o 
   3   4   6       45.29       44.39      2.57 o 
   4   4   6      173.77      168.67      8.03 o 
   5   4   6       35.31       49.20      6.90 o 
   6   4   6        3.26        7.43      6.58 o 
   7   4   6       19.30       13.24      6.79 o 
  -4   5   6       28.30       27.08     10.46 o 
  -3   5   6       75.46       67.91      6.47 o 
  -2   5   6        6.89        1.74      7.54 o 
  -1   5   6        2.05        3.49      3.52 o 
   0   5   6       63.46       56.78      6.06 o 
   1   5   6        0.49        1.10      2.14 o 
   2   5   6       60.95       62.87      2.78 o 
   3   5   6       13.79       13.41      2.78 o 
   4   5   6        2.73        3.91      3.88 o 
   5   5   6       40.23       42.27      5.72 o 
   6   5   6        0.39        4.39      4.57 o 
   7   5   6       47.58       52.10     11.49 o 
  -3   6   6        9.50        9.11      7.31 o 
  -2   6   6      102.26      101.59      6.36 o 
  -1   6   6       95.54       93.71      5.39 o 
   0   6   6       43.16       48.12      4.85 o 
   1   6   6       16.20       16.34      4.02 o 
   2   6   6       62.12       59.78      3.52 o 
   3   6   6        0.01        2.43      1.78 o 
   4   6   6       15.75       19.06      5.18 o 
   5   6   6        8.30       11.29      6.45 o 
   6   6   6        0.08        0.26      7.65 o 
  -2   7   6       10.99        6.45      6.50 o 
  -1   7   6        5.51        6.52      5.69 o 
   0   7   6        7.58        6.66      8.96 o 
   1   7   6       41.67       32.84      7.03 o 
   2   7   6        3.97        2.75      4.05 o 
   3   7   6        2.77        2.90      4.30 o 
   4   7   6        0.00        2.01      6.11 o 
   5   7   6        0.85        2.86      7.72 o 
  -1   8   6       29.30       28.99     12.37 o 
   0   8   6        0.17       -6.59     10.00 o 
   1   8   6        0.12        9.85      8.68 o 
   2   8   6        3.86        4.17      9.99 o 
   3   8   6        9.69       13.08      9.70 o 
   4   8   6        9.55       10.34     13.02 o 
   5   8   6        0.01       -4.77      9.04 o 
   1   9   6        2.13        0.21      0.97 o 
   2   9   6        2.59        0.01      6.51 o 
  -3  -6   7        0.10        0.17      5.53 o 
  -2  -6   7        5.06        5.93      6.57 o 
  -1  -6   7       44.51       33.01      8.52 o 
   0  -6   7       23.13       20.82     11.73 o 
   1  -6   7        2.27        1.73     42.88 o 
  -4  -5   7        4.99       10.79     10.86 o 
  -3  -5   7       10.62       16.12      6.11 o 
  -2  -5   7        1.53        2.30      6.44 o 
  -1  -5   7      150.84      153.02      6.84 o 
   0  -5   7       29.89       28.25      6.73 o 
   1  -5   7        0.03        0.54      4.99 o 
   2  -5   7       11.00        4.64      7.81 o 
   3  -5   7       59.13       43.32     11.56 o 
  -4  -4   7        3.55        2.03      5.13 o 
  -3  -4   7       28.90       36.86      5.30 o 
  -2  -4   7        0.52        2.50      2.86 o 
  -1  -4   7        4.21        7.13      3.99 o 
   0  -4   7        0.87        2.53      5.01 o 
   1  -4   7      109.01      112.91      5.77 o 
   2  -4   7      155.43      159.48      8.63 o 
   3  -4   7       19.34        3.81      7.42 o 
   4  -4   7        7.54       10.14     12.01 o 
  -5  -3   7        5.21        3.19      7.53 o 
  -4  -3   7       38.38       35.67      8.85 o 
  -3  -3   7       56.59       55.10      4.32 o 
  -2  -3   7        0.73        2.40      3.82 o 
  -1  -3   7       16.28       18.22      3.65 o 
   0  -3   7      950.06      960.90     20.40 o 
   1  -3   7        4.59       12.18      3.95 o 
   2  -3   7        0.02        3.54      6.72 o 
   3  -3   7        0.07        3.83      4.89 o 
   4  -3   7       27.63       21.65      8.83 o 
   5  -3   7        1.80       -2.59      7.81 o 
  -5  -2   7        0.55        0.96      7.33 o 
  -4  -2   7      325.81      358.41      9.05 o 
  -3  -2   7       97.36      111.16      6.98 o 
  -2  -2   7        9.13       10.23      2.97 o 
  -1  -2   7       25.54       25.91      2.94 o 
   0  -2   7        3.93        4.80      2.99 o 
   1  -2   7      347.82      340.22      5.14 o 
   2  -2   7        7.07        7.53      4.01 o 
   3  -2   7      358.04      347.95     10.08 o 
   4  -2   7        0.31        1.75     11.04 o 
   5  -2   7        0.12        4.76     11.96 o 
  -4  -1   7       38.16       41.66      9.07 o 
  -3  -1   7        0.36        5.20      3.87 o 
  -2  -1   7       51.87       50.29      3.99 o 
  -1  -1   7       39.73       40.45      3.45 o 
   0  -1   7        8.19        7.36      2.79 o 
   1  -1   7       80.86       85.07      3.37 o 
   2  -1   7        0.02        4.35      2.87 o 
   3  -1   7        1.85        1.53      1.71 o 
   4  -1   7      102.38       87.79      6.64 o 
   5  -1   7        9.84       13.21      6.12 o 
   6  -1   7        0.04       -2.30      6.73 o 
  -4   0   7       54.72       60.41      7.46 o 
  -3   0   7      676.75      711.50      9.13 o 
  -2   0   7       53.55       52.78      2.86 o 
  -1   0   7      106.22      106.01      4.52 o 
   0   0   7      188.26      174.30      2.63 o 
   1   0   7       45.91       36.07      2.30 o 
   2   0   7       61.07       62.65      3.41 o 
   3   0   7       70.98       66.08      2.96 o 
   4   0   7       13.54       19.53      3.40 o 
   5   0   7       15.17       12.03      5.13 o 
   6   0   7        3.88        2.44      6.55 o 
  -5   1   7        2.10       -0.57     51.23 o 
  -4   1   7        2.28        5.26      5.11 o 
  -3   1   7        8.57        7.82      6.30 o 
  -2   1   7      302.40      317.25      8.74 o 
  -1   1   7       34.53       30.27      2.73 o 
   0   1   7      149.70      151.93      5.19 o 
   1   1   7      172.09      176.49      2.62 o 
   2   1   7       28.71       28.53      2.95 o 
   3   1   7        0.11        2.45      4.13 o 
   4   1   7       39.59       36.68      4.19 o 
   5   1   7        0.00        6.92      5.16 o 
   6   1   7        0.82       -3.75      6.73 o 
  -5   2   7        4.58        7.43     11.19 o 
  -4   2   7        8.56       13.24      8.32 o 
  -3   2   7       11.74       10.94      7.72 o 
  -2   2   7        2.98        5.71      2.77 o 
  -1   2   7      425.63      411.46      4.57 o 
   0   2   7       18.60       21.87      2.74 o 
   1   2   7      223.58      246.00     19.30 o 
   2   2   7        4.46        5.49      1.71 o 
   3   2   7       56.36       52.08      5.20 o 
   4   2   7        0.02       -1.46      6.13 o 
   5   2   7        0.88        0.48      4.93 o 
   6   2   7       18.70       19.58      9.43 o 
  -5   3   7        5.07        9.34     12.26 o 
  -4   3   7       17.43       15.91      9.68 o 
  -3   3   7       14.60       16.43      7.65 o 
  -2   3   7      474.50      460.71      8.60 o 
  -1   3   7       11.70        7.80      3.47 o 
   0   3   7       42.39       40.53      2.98 o 
   1   3   7       21.55       22.61      2.64 o 
   2   3   7        0.05        1.22      1.25 o 
   3   3   7        1.81        0.43      3.52 o 
   4   3   7        3.47        6.97      5.56 o 
   5   3   7        1.67       -1.77     20.60 o 
   6   3   7       29.77       31.88      9.59 o 
  -4   4   7       29.66       27.16      9.99 o 
  -3   4   7       13.08       17.05      9.60 o 
  -2   4   7        0.44        0.13      1.78 o 
  -1   4   7      141.93      130.78      5.77 o 
   0   4   7       88.86       88.32      3.39 o 
   1   4   7       66.92       69.71      6.40 o 
   2   4   7       86.24       84.32      3.37 o 
   3   4   7       48.27       44.79      3.82 o 
   4   4   7       12.44        8.18      6.80 o 
   5   4   7       30.18       40.73      7.79 o 
   6   4   7        0.96        4.34      8.15 o 
   7   4   7        1.34       -4.82     13.22 o 
  -4   5   7        0.11       -1.85      5.14 o 
  -3   5   7       24.71       20.73     11.01 o 
  -2   5   7       77.66       77.63      6.29 o 
  -1   5   7       18.77       16.08      4.74 o 
   0   5   7       25.29       23.95      4.17 o 
   1   5   7       22.80       23.65      3.02 o 
   2   5   7       20.91       18.58      3.75 o 
   3   5   7        0.14        1.17      2.26 o 
   4   5   7        1.02        1.15     12.74 o 
   5   5   7        0.54        1.53     56.09 o 
   6   5   7       10.36       14.22     10.69 o 
  -3   6   7       66.26       54.11      8.06 o 
  -2   6   7       17.25       21.61      6.79 o 
  -1   6   7       28.84       30.07      5.72 o 
   0   6   7       14.06       15.17      4.80 o 
   1   6   7        4.50        4.71      4.52 o 
   2   6   7       21.52       28.70      3.87 o 
   3   6   7        0.02        0.48      5.26 o 
   4   6   7        7.00       18.55      7.43 o 
   5   6   7       34.79       30.88      9.95 o 
   6   6   7        0.17        8.71     11.08 o 
  -2   7   7        0.52       -1.73      9.49 o 
  -1   7   7        0.74        5.91      6.62 o 
   0   7   7        3.36       -1.99      3.60 o 
   1   7   7        0.81        0.98      3.10 o 
   2   7   7        0.06        1.05      4.15 o 
   3   7   7        5.10        5.53      7.23 o 
   4   7   7        0.04       -2.77    114.67 o 
   5   7   7        0.02        2.52      4.81 o 
  -1   8   7       20.90       24.58     11.55 o 
   0   8   7       10.06       16.71      7.25 o 
   1   8   7       20.42       29.90      6.82 o 
   2   8   7        8.33        9.79      6.66 o 
   3   8   7        2.04       -1.02     21.14 o 
   4   8   7        1.11       11.32      8.60 o 
  -2  -6   8        0.99       -1.57     10.90 o 
  -1  -6   8       75.33       82.76     13.69 o 
  -3  -5   8       27.42       26.97      8.69 o 
  -2  -5   8        7.50       12.52      7.88 o 
  -1  -5   8        0.24        3.17      9.21 o 
   0  -5   8       50.75       59.89      7.75 o 
   1  -5   8       37.82       45.01     11.13 o 
   2  -5   8        3.98       11.53      8.91 o 
  -4  -4   8        4.13       10.38     16.72 o 
  -3  -4   8       14.18        8.76      6.59 o 
  -2  -4   8        0.12        0.99      4.37 o 
  -1  -4   8        2.02        2.11      4.40 o 
   0  -4   8       82.59       68.99      6.26 o 
   1  -4   8        9.93        4.58      5.07 o 
   2  -4   8       67.64       72.63      9.76 o 
   3  -4   8        2.99        0.15     10.28 o 
  -5  -3   8        0.29        9.17     12.75 o 
  -4  -3   8        9.70        4.39      7.86 o 
  -3  -3   8       26.52       31.22      7.04 o 
  -2  -3   8       14.21       12.64      5.98 o 
  -1  -3   8        8.95       12.98      4.88 o 
   0  -3   8       74.43       67.52      5.19 o 
   1  -3   8        0.75        2.25      3.58 o 
   2  -3   8       45.05       51.88      7.97 o 
   3  -3   8        3.51        4.20      6.21 o 
  -4  -2   8        6.62        9.27     10.06 o 
  -3  -2   8        7.29       15.50      5.18 o 
  -2  -2   8      137.50      128.89      5.75 o 
  -1  -2   8       22.28       21.31      4.15 o 
   0  -2   8        0.17        0.99      4.72 o 
   1  -2   8      137.33      137.65      4.66 o 
   2  -2   8      162.27      161.53      4.88 o 
   3  -2   8        4.54        5.80      7.76 o 
  -4  -1   8       25.80       29.28     10.04 o 
  -3  -1   8       38.77       45.25      5.13 o 
  -2  -1   8        2.34        3.31      3.81 o 
  -1  -1   8        0.04       -1.11      7.05 o 
   0  -1   8       64.54       61.94      3.73 o 
   1  -1   8      884.76      825.38     21.82 o 
   2  -1   8       19.95       22.13      4.15 o 
   3  -1   8       38.94       35.19      4.77 o 
   4  -1   8        6.41       12.53      6.81 o 
   5  -1   8        5.73        0.42     12.35 o 
   6  -1   8        1.17        0.24      3.64 o 
  -3   0   8      179.96      172.05      6.92 o 
  -2   0   8      210.94      209.37      8.03 o 
  -1   0   8      129.96      131.00      7.18 o 
   0   0   8       44.16       39.67      2.42 o 
   1   0   8        6.10        4.75      2.59 o 
   2   0   8       27.22       26.78      3.99 o 
   3   0   8       46.33       44.68      3.93 o 
   4   0   8      247.74      256.43      7.78 o 
   5   0   8        4.66        3.22      7.02 o 
   6   0   8        1.33       -4.74     14.82 o 
  -5   1   8      143.36      178.30     10.66 o 
  -4   1   8       10.51       15.85      8.54 o 
  -3   1   8      128.81      142.54      6.75 o 
  -2   1   8       11.75       15.49      3.75 o 
  -1   1   8        0.16        4.76      4.16 o 
   0   1   8       30.49       35.99      2.79 o 
   1   1   8       58.72       58.76      4.44 o 
   2   1   8       71.09       63.85      4.50 o 
   3   1   8        1.55        2.72     19.29 o 
   4   1   8        3.77        0.85      4.65 o 
   5   1   8       94.72       93.24      9.30 o 
   6   1   8       13.09       17.57     10.89 o 
  -5   2   8        8.42        7.88      8.89 o 
  -4   2   8        2.76       -0.52     17.95 o 
  -3   2   8       37.63       40.00      7.52 o 
  -2   2   8      695.68      653.13      9.46 o 
  -1   2   8       14.45       10.78      3.05 o 
   0   2   8      201.89      205.93      5.75 o 
   1   2   8       20.59       19.88      4.27 o 
   2   2   8       27.59       27.87      2.51 o 
   3   2   8       55.75       52.90      5.70 o 
   4   2   8       63.98       64.51      6.65 o 
   5   2   8        3.38        2.42      7.02 o 
   6   2   8        0.23       -3.51      5.35 o 
  -4   3   8        0.10       -0.98      7.80 o 
  -3   3   8        5.83        0.07     10.55 o 
  -2   3   8       28.01       25.24      6.73 o 
  -1   3   8      223.80      220.72      4.11 o 
   0   3   8        2.17        2.21      3.87 o 
   1   3   8      240.25      244.52     15.21 o 
   2   3   8       75.78       75.58      4.82 o 
   3   3   8        0.06        9.52      5.19 o 
   4   3   8       38.15       41.98      6.82 o 
   5   3   8       15.45       18.79      7.98 o 
   6   3   8       31.03       41.35     10.06 o 
  -4   4   8        1.54        6.89      9.49 o 
  -3   4   8        3.83        5.51     10.28 o 
  -2   4   8       80.66       83.33      7.32 o 
  -1   4   8       15.48       10.01      6.20 o 
   0   4   8       42.24       35.62      4.88 o 
   1   4   8       10.94       11.89      3.91 o 
   2   4   8      101.65      110.30     14.07 o 
   3   4   8       88.61       85.01     12.54 o 
   4   4   8        8.00        4.93      8.87 o 
   5   4   8       53.25       73.08      8.86 o 
   6   4   8        2.65        4.02     14.55 o 
  -3   5   8        2.51       10.19     10.27 o 
  -2   5   8        0.43       -1.91      7.42 o 
  -1   5   8      110.51       99.12      7.23 o 
   0   5   8       93.16       88.12      6.25 o 
   1   5   8       12.98       11.28      3.64 o 
   2   5   8       21.75       17.36      4.02 o 
   3   5   8        9.39       12.57      4.31 o 
   4   5   8        3.33        6.14      8.20 o 
   5   5   8       16.16       17.95      9.27 o 
   6   5   8        0.39        7.30     11.39 o 
  -3   6   8        1.89        4.42      8.44 o 
  -2   6   8       37.39       30.77     10.50 o 
  -1   6   8       42.30       41.97      6.14 o 
   0   6   8       67.61       68.56      5.31 o 
   1   6   8        2.72        4.79      4.17 o 
   2   6   8      105.07      127.81     11.86 o 
   3   6   8       36.81       38.33      8.18 o 
   4   6   8       11.68       14.65      7.53 o 
   5   6   8        2.53       11.01      9.61 o 
   6   6   8        0.92        6.58     18.52 o 
  -2   7   8        0.04        2.38      8.01 o 
  -1   7   8       21.15       26.06      7.33 o 
   0   7   8        0.01        4.23      6.31 o 
   1   7   8        0.21        6.47      5.57 o 
   2   7   8       12.06       13.39      5.92 o 
   3   7   8       38.44       43.54      6.31 o 
   4   7   8        1.40       -0.30    291.01 o 
   5   7   8        2.26       11.93     11.61 o 
   0   8   8        6.77        3.16     23.67 o 
   1   8   8       25.96       34.94      7.40 o 
   2   8   8        3.35        2.73      8.82 o 
   3   8   8        0.12       -0.22      4.57 o 
   4   8   8        0.00       -0.79      7.13 o 
  -3  -5   9       23.36       24.20     11.89 o 
  -2  -5   9        2.94        4.81      6.31 o 
  -1  -5   9        7.07       10.61      6.22 o 
   0  -5   9        7.07       17.20      8.52 o 
   1  -5   9        3.69       11.92     13.61 o 
  -3  -4   9        1.66       -2.96      9.54 o 
  -2  -4   9       10.78       15.34      7.74 o 
  -1  -4   9        0.00       -0.44      9.24 o 
   0  -4   9      240.78      262.04     11.11 o 
   1  -4   9       29.93       39.95      7.17 o 
   2  -4   9        9.44        9.03     10.70 o 
   3  -4   9        0.14        0.01     13.28 o 
  -4  -3   9        0.02        2.33     89.82 o 
  -3  -3   9        2.24        8.96      8.70 o 
  -2  -3   9       78.58       80.19      6.65 o 
  -1  -3   9      118.38      142.39      6.07 o 
   0  -3   9        2.53        0.81      1.44 o 
   1  -3   9        2.94       -1.85      6.68 o 
   2  -3   9        0.68        3.55      6.18 o 
   3  -3   9       33.60       32.29     10.29 o 
  -4  -2   9        0.75       -1.30     26.80 o 
  -3  -2   9       13.52       17.90      6.34 o 
  -2  -2   9        1.05        0.17      0.68 o 
  -1  -2   9       16.72       22.74      5.30 o 
   0  -2   9       35.69       34.54      5.10 o 
   1  -2   9      578.92      583.91     23.10 o 
   2  -2   9        3.52       11.20      4.92 o 
   3  -2   9        6.28        2.21    114.77 o 
  -4  -1   9       12.13       11.63     10.28 o 
  -3  -1   9       54.73       50.04      6.19 o 
  -2  -1   9        1.18        7.06      3.99 o 
  -1  -1   9       13.60       19.91      4.12 o 
   0  -1   9       73.20       77.45      4.41 o 
   1  -1   9       73.00       64.93      5.67 o 
   2  -1   9       13.16       21.39      5.85 o 
   3  -1   9        8.96        5.80      4.61 o 
  -3   0   9        0.40        5.95      5.21 o 
  -2   0   9       39.26       48.28      7.38 o 
  -1   0   9       12.05        6.72      3.67 o 
   0   0   9        8.11        9.31      4.15 o 
   1   0   9       58.77       62.40      4.24 o 
   2   0   9        6.53       11.39      3.48 o 
   3   0   9       93.03       82.84      7.28 o 
   4   0   9        0.00       -1.75      4.85 o 
   5   0   9        4.59        2.41      8.89 o 
   6   0   9        5.01        9.61     10.26 o 
  -4   1   9        1.22        2.40      8.24 o 
  -3   1   9        2.74        7.10      5.04 o 
  -2   1   9      181.86      182.67      5.79 o 
  -1   1   9       55.20       51.27      3.02 o 
   0   1   9        6.89        8.31      2.48 o 
   1   1   9        3.93        3.33      2.48 o 
   2   1   9      721.06      733.16      6.96 o 
   3   1   9       16.44        9.20      5.73 o 
   4   1   9       14.29       16.89      6.63 o 
   5   1   9       23.55       31.81      9.31 o 
   6   1   9        2.29       11.87      9.60 o 
  -5   2   9        0.00        8.13     14.68 o 
  -4   2   9       13.01       15.07     10.16 o 
  -3   2   9        4.78        5.54      9.99 o 
  -2   2   9      200.62      196.97      6.69 o 
  -1   2   9       65.32       53.59      4.06 o 
   0   2   9       40.29       33.65      7.30 o 
   1   2   9       16.05       15.13      2.61 o 
   2   2   9        5.60        7.59      2.81 o 
   3   2   9        3.93        8.84      5.69 o 
   4   2   9      123.27      128.00      7.95 o 
   5   2   9       95.11       96.36      8.99 o 
   6   2   9        2.00        6.09      8.56 o 
  -4   3   9      179.59      219.02     10.35 o 
  -3   3   9       13.05       17.19      8.53 o 
  -2   3   9       46.23       43.22      7.26 o 
  -1   3   9        5.38        4.22      2.80 o 
   0   3   9       10.82       10.95      3.76 o 
   1   3   9        3.30        2.20      3.01 o 
   2   3   9       85.39       90.26      7.74 o 
   3   3   9      143.06      145.53      6.51 o 
   4   3   9       44.13       55.42      7.65 o 
   5   3   9        0.54        1.13     19.71 o 
   6   3   9        3.76        0.05      8.98 o 
  -4   4   9        0.10        6.43     11.60 o 
  -3   4   9        1.99        4.56     11.06 o 
  -2   4   9        0.36        3.96      8.29 o 
  -1   4   9      539.43      499.08      9.62 o 
   0   4   9        0.02        5.68      4.08 o 
   1   4   9      195.29      205.34     13.86 o 
   2   4   9       23.65       24.02      4.51 o 
   3   4   9      153.11      178.01     15.14 o 
   4   4   9       34.99       43.76      8.44 o 
   5   4   9        3.59        6.74     11.18 o 
   6   4   9        1.49        3.18     29.84 o 
  -3   5   9       35.55       43.08     11.54 o 
  -2   5   9        0.05        7.60      6.21 o 
  -1   5   9        3.86        1.24     10.78 o 
   0   5   9       18.74        8.82      7.32 o 
   1   5   9        5.55        6.64      4.03 o 
   2   5   9       10.31       10.89      4.78 o 
   3   5   9        3.68        5.43      5.20 o 
   4   5   9       20.20       25.65      9.11 o 
   5   5   9        0.33        0.26      7.50 o 
   6   5   9       16.56       31.17     11.95 o 
  -2   6   9        3.65        3.44     14.07 o 
  -1   6   9        2.80       12.04     10.21 o 
   0   6   9       11.61        9.59      6.76 o 
   1   6   9       45.41       51.53      7.65 o 
   2   6   9       27.41       33.55      5.11 o 
   3   6   9       12.93       11.49      5.51 o 
   4   6   9        0.23        1.34      7.39 o 
   5   6   9        0.12        1.82      5.95 o 
  -1   7   9        0.22        4.43      8.41 o 
   0   7   9       80.06       85.87      9.77 o 
   1   7   9       11.39       11.35      9.14 o 
   2   7   9        1.08        1.24      6.99 o 
   3   7   9        0.06        7.04      5.64 o 
   4   7   9        0.11        4.56     19.25 o 
   5   7   9        0.56       -2.04    246.49 o 
   0   8   9       15.00       20.90      7.68 o 
   1   8   9       11.21        6.25      7.83 o 
   2   8   9        2.27        0.13      4.98 o 
   3   8   9       15.65       25.54     10.34 o 
   4   8   9       11.58       14.89     11.86 o 
   0  -5  10       11.13       20.18     14.10 o 
  -3  -4  10       13.46       14.17     12.77 o 
  -2  -4  10        3.71        3.04      6.96 o 
  -1  -4  10        0.08        5.80     11.76 o 
   0  -4  10       19.36       29.24      7.69 o 
   1  -4  10       16.30       19.56      8.03 o 
   2  -4  10       55.08       61.01     11.83 o 
  -4  -3  10        4.63       13.42     11.37 o 
  -3  -3  10       14.16       15.30      7.59 o 
  -2  -3  10       46.38       51.14      7.84 o 
  -1  -3  10       29.05       40.78      7.31 o 
   0  -3  10        3.49        0.41      1.75 o 
   1  -3  10        4.46        5.83      5.13 o 
   2  -3  10        1.30       -6.34      8.77 o 
   3  -3  10        1.75       13.91     11.94 o 
  -4  -2  10        0.00       -0.03      0.16 o 
  -3  -2  10       16.67       13.46      7.58 o 
  -2  -2  10       41.40       36.45      6.57 o 
  -1  -2  10       79.93       77.75      6.06 o 
   0  -2  10       37.60       49.37      6.04 o 
   1  -2  10       99.03       83.23      8.31 o 
   2  -2  10        1.53        1.41      3.69 o 
   3  -2  10        2.47       -4.69     18.66 o 
  -4  -1  10        0.62        5.91     10.79 o 
  -3  -1  10       13.40       18.09      6.93 o 
  -2  -1  10       27.72       33.68      6.04 o 
  -1  -1  10      220.43      196.59      7.67 o 
   0  -1  10       29.56       26.97      5.05 o 
   1  -1  10        3.63        2.42      5.66 o 
   2  -1  10       26.63       34.12      5.30 o 
   3  -1  10        2.19        1.15      7.22 o 
  -3   0  10       17.35       24.66      6.34 o 
  -2   0  10       13.13       12.00      5.79 o 
  -1   0  10       38.23       46.20      5.16 o 
   0   0  10        2.85        2.63      3.54 o 
   1   0  10        0.06        0.37      1.53 o 
   2   0  10      576.69      555.23      6.97 o 
   3   0  10       15.50       17.09      7.82 o 
   4   0  10        5.52        4.33     15.18 o 
   5   0  10        0.63        1.19      3.99 o 
  -4   1  10       32.91       40.43     10.13 o 
  -3   1  10        4.63        4.22      9.01 o 
  -2   1  10       11.58        6.94      5.06 o 
  -1   1  10        7.93        3.64      3.62 o 
   0   1  10        3.59        4.46      3.63 o 
   1   1  10       68.14       58.11      4.12 o 
   2   1  10       17.53       18.71      4.18 o 
   3   1  10       15.69       18.43      6.91 o 
   4   1  10       10.25       14.37     12.51 o 
   5   1  10       73.45       68.82     10.87 o 
  -4   2  10       55.11       33.27     11.03 o 
  -3   2  10       20.71       24.89      9.08 o 
  -2   2  10       13.03       18.74      7.78 o 
  -1   2  10       25.09       23.60      4.63 o 
   0   2  10        9.26        7.33      3.02 o 
   1   2  10        1.74        4.25      2.75 o 
   2   2  10       96.61       92.39      6.23 o 
   3   2  10        3.05        4.33      9.28 o 
   4   2  10        0.08       -2.23      8.36 o 
   5   2  10        0.55        3.80     12.55 o 
  -4   3  10        0.88        5.62     11.57 o 
  -3   3  10        1.63        3.26      8.01 o 
  -2   3  10        7.30       10.99      8.76 o 
  -1   3  10      251.30      227.88     12.37 o 
   0   3  10       17.32       18.19      4.43 o 
   1   3  10       48.96       51.83      4.16 o 
   2   3  10        9.00       12.09      3.40 o 
   3   3  10      182.91      199.64      7.65 o 
   4   3  10        2.59       12.11      9.16 o 
   5   3  10       22.15       26.77      9.35 o 
   6   3  10        0.63        0.14      9.60 o 
  -3   4  10        8.73       19.38     10.82 o 
  -2   4  10        7.35        9.89      8.04 o 
  -1   4  10       84.35       77.55      7.44 o 
   0   4  10       73.29       67.82      4.67 o 
   1   4  10        2.97        4.22      2.97 o 
   2   4  10       54.04       51.07      4.65 o 
   3   4  10       56.53       64.43      5.99 o 
   4   4  10        0.08        4.06     13.10 o 
   5   4  10        4.72        3.94     17.04 o 
   6   4  10       39.34       52.87     11.85 o 
  -3   5  10       46.69       58.42     11.60 o 
  -2   5  10       21.43       19.31     10.10 o 
  -1   5  10       63.22       59.31      8.72 o 
   0   5  10       38.62       35.30      7.37 o 
   1   5  10        1.49       -1.09     10.15 o 
   2   5  10       23.45       21.60      5.02 o 
   3   5  10       21.23       24.94      5.26 o 
   4   5  10       13.92       31.38      9.15 o 
   5   5  10        5.15        6.12      9.85 o 
  -2   6  10        4.11       15.43     10.62 o 
  -1   6  10        8.55       12.84      9.80 o 
   0   6  10      316.57      333.01      9.25 o 
   1   6  10       23.93       23.30      7.91 o 
   2   6  10       13.86       13.44      5.48 o 
   3   6  10        0.72       -0.85      5.89 o 
   4   6  10       18.35       14.58      8.84 o 
   5   6  10       11.03       16.10      9.81 o 
  -1   7  10        2.56        1.86     10.31 o 
   0   7  10       22.57       18.01      9.64 o 
   1   7  10       37.60       30.57      9.26 o 
   2   7  10        1.06        2.27      5.97 o 
   3   7  10       20.06       20.43      6.51 o 
   4   7  10        1.45        2.91      8.32 o 
   1   8  10       17.31       16.64     10.10 o 
   2   8  10        4.99        9.97      9.56 o 
   3   8  10        9.10        9.45      9.01 o 
   4   8  10        2.68       11.68     12.07 o 
  -1  -4  11        0.77        3.38      8.27 o 
   0  -4  11        1.44        0.16      1.05 o 
   1  -4  11        4.20        3.52      6.64 o 
  -3  -3  11       32.32       32.05     12.34 o 
  -2  -3  11        1.82       13.21      9.31 o 
  -1  -3  11        0.00       -2.14      8.75 o 
   0  -3  11        0.16        7.00      6.98 o 
   1  -3  11        0.60       -5.05      7.26 o 
   2  -3  11       13.28        8.30     13.02 o 
  -3  -2  11        1.71       -3.15      9.64 o 
  -2  -2  11        0.34        7.63      7.53 o 
  -1  -2  11        2.23        8.23      8.19 o 
   0  -2  11       43.12       43.42      6.84 o 
   1  -2  11        1.66        9.81      5.61 o 
   2  -2  11        3.27        8.40      6.64 o 
  -3  -1  11        3.38        0.76      4.26 o 
  -2  -1  11        1.30       10.76      6.41 o 
  -1  -1  11        9.48        6.89      5.30 o 
   0  -1  11       10.24       12.26      6.08 o 
   1  -1  11        0.45       -0.77      3.90 o 
   2  -1  11        1.65        4.28      6.62 o 
   3  -1  11        0.04       -3.45      8.75 o 
  -3   0  11       20.32       26.52      6.80 o 
  -2   0  11       15.39       11.38      6.78 o 
  -1   0  11        0.91        0.05      4.33 o 
   0   0  11       55.91       45.00      5.32 o 
   1   0  11        9.49       16.56      5.17 o 
   2   0  11       77.84       74.75      5.61 o 
   3   0  11        8.63        8.35      9.28 o 
   4   0  11        1.36        4.00     23.32 o 
  -4   1  11        4.73        0.70      3.08 o 
  -3   1  11        1.12       -0.22      2.18 o 
  -2   1  11        0.00        1.27      2.49 o 
  -1   1  11       21.07       24.32      7.14 o 
   0   1  11      183.54      142.71     14.14 o 
   1   1  11       18.25       13.38      3.68 o 
   2   1  11       19.87       15.21      5.16 o 
   3   1  11       28.59       32.09      8.49 o 
   4   1  11        2.27        0.79     28.34 o 
   5   1  11        1.45        0.54      2.17 o 
  -4   2  11       37.52       21.38     10.45 o 
  -2   2  11        5.21       10.20      7.21 o 
  -1   2  11       13.27       12.23      4.69 o 
   0   2  11       50.32       48.28      3.91 o 
   1   2  11        3.12        6.34      2.93 o 
   2   2  11       49.54       52.92      3.88 o 
   3   2  11      480.32      514.82     10.42 o 
   4   2  11        7.37        3.74      7.33 o 
   5   2  11        2.63        1.57      9.03 o 
  -3   3  11       23.59       22.88     11.45 o 
  -2   3  11       10.17       15.98      8.05 o 
  -1   3  11        0.12        3.19      6.81 o 
   0   3  11        5.48        0.23      3.42 o 
   1   3  11      100.33      105.77      8.74 o 
   2   3  11       33.45       27.04      4.08 o 
   3   3  11       62.67       68.81      8.21 o 
   4   3  11        0.15       11.62     10.02 o 
   5   3  11        1.55       12.01     11.67 o 
  -3   4  11       84.98       89.76     11.36 o 
  -2   4  11        1.98        4.97     17.71 o 
  -1   4  11       19.03       25.98      8.29 o 
   0   4  11       77.21       73.74      5.36 o 
   1   4  11       52.23       54.13      5.24 o 
   2   4  11       31.68       35.44      5.19 o 
   3   4  11        0.26        0.23      5.08 o 
   4   4  11       42.16       48.51     10.08 o 
   5   4  11        5.85        0.25      6.51 o 
  -2   5  11       23.18       33.91     11.21 o 
  -1   5  11        4.78        6.92      8.95 o 
   0   5  11       57.69       37.62      8.78 o 
   1   5  11       19.59       20.36      5.77 o 
   2   5  11        5.82       10.56      5.62 o 
   3   5  11       10.13       13.31      5.50 o 
   4   5  11      144.19      189.92     10.62 o 
   5   5  11        0.23        0.16     13.38 o 
  -1   6  11        0.39        4.52      7.89 o 
   0   6  11       16.23        6.55      8.99 o 
   1   6  11        0.04        8.01      8.28 o 
   2   6  11        0.38        5.44      6.76 o 
   3   6  11        2.73       11.77      7.73 o 
   4   6  11       11.85       23.61     11.06 o 
   5   6  11        0.15        0.57     26.21 o 
   0   7  11        5.60       12.61      9.31 o 
   1   7  11       11.05        6.75      9.64 o 
   2   7  11        2.55        8.04     12.20 o 
   3   7  11        0.64       -0.26      2.51 o 
   4   7  11        6.22       15.81     10.34 o 
  -1  -3  12       10.61       17.56      8.85 o 
   0  -3  12        0.53        0.18      2.65 o 
   1  -3  12       11.21        8.55      8.96 o 
  -3  -2  12        4.77        6.26     11.57 o 
  -2  -2  12       32.19       39.93      8.42 o 
  -1  -2  12       16.33       20.62      7.01 o 
   0  -2  12       41.72       60.44      7.79 o 
   1  -2  12        0.41        6.49      9.54 o 
   2  -2  12        0.47        1.52      9.36 o 
  -3  -1  12        1.53       -1.02      6.06 o 
  -2  -1  12       25.17       17.15      7.72 o 
  -1  -1  12        4.77        4.53      7.97 o 
   0  -1  12        4.26       -0.52      4.19 o 
   1  -1  12        0.09        6.34      6.20 o 
   2  -1  12        0.42        4.84      6.15 o 
   3  -1  12       32.79       31.86     11.77 o 
  -3   0  12        0.02       -1.83      7.80 o 
  -2   0  12        8.23        7.10      7.40 o 
  -1   0  12       10.44       10.33      5.73 o 
   0   0  12        9.56        7.10      5.92 o 
   1   0  12       55.73       53.00      6.10 o 
   2   0  12        5.77       11.85      6.88 o 
   3   0  12        2.44       12.53      9.67 o 
   4   0  12       35.39       24.79     10.64 o 
  -3   1  12       83.13       87.09     10.86 o 
  -2   1  12        0.15        0.38      2.23 o 
  -1   1  12        9.97        7.45      7.89 o 
   0   1  12        1.44        0.88      8.06 o 
   1   1  12       18.68       17.84      5.36 o 
   2   1  12        7.26       14.27      6.08 o 
   3   1  12       10.80       14.61     10.08 o 
   4   1  12       14.15       18.66     11.89 o 
   5   1  12        5.94        3.96     10.60 o 
  -3   2  12        0.61        5.24      8.14 o 
  -2   2  12       25.10       20.75     10.07 o 
  -1   2  12        6.26        3.82      5.77 o 
   0   2  12        3.08       13.00      5.79 o 
   1   2  12       56.37       49.74      4.76 o 
   2   2  12       22.50       18.30      4.19 o 
   3   2  12        9.80        6.05     14.54 o 
   4   2  12        0.45       10.56     11.11 o 
   5   2  12        1.91        8.25     12.91 o 
  -3   3  12       14.46        7.10      9.61 o 
  -2   3  12        0.09       -7.85      8.52 o 
  -1   3  12       16.00       19.46      8.79 o 
   0   3  12       22.25       29.02      5.72 o 
   1   3  12       14.48        7.47      4.88 o 
   2   3  12        2.35        0.40      2.06 o 
   3   3  12        3.02       10.97      9.09 o 
   4   3  12        1.52        2.08      8.93 o 
   5   3  12        2.72        4.52      8.72 o 
  -2   4  12        0.26        4.20      7.89 o 
  -1   4  12        0.01        4.15      7.96 o 
   0   4  12       12.11       10.17      5.83 o 
   1   4  12        4.45        3.14      5.81 o 
   2   4  12       56.81       67.18     11.16 o 
   3   4  12        2.41       10.55      6.35 o 
   4   4  12      164.18      203.16     10.97 o 
   5   4  12        0.04        9.68      8.88 o 
  -2   5  12        0.38        0.22      2.10 o 
  -1   5  12        3.56        1.43      5.47 o 
   0   5  12       15.36       16.79      9.13 o 
   1   5  12       24.47       22.95      6.46 o 
   2   5  12       10.39       12.75      5.99 o 
   3   5  12        8.53        9.49      6.60 o 
   4   5  12        4.69        8.11     11.30 o 
   0   6  12       12.25       12.32     11.52 o 
   1   6  12        0.86       -6.48      8.41 o 
   2   6  12       19.72       21.01      7.40 o 
   3   6  12        0.87        0.89      8.27 o 
   4   6  12        0.35        1.40      7.24 o 
   1   7  12       41.29       33.41     10.50 o 
   2   7  12        2.29        0.65      3.23 o 
   3   7  12        2.19        0.65      9.57 o 
   0  -2  13        2.02        0.34      0.84 o 
   1  -2  13        0.01       -4.96     10.94 o 
  -2  -1  13       33.29       44.07      9.00 o 
  -1  -1  13        1.86        1.57     89.45 o 
   0  -1  13        7.19        5.56      7.40 o 
   1  -1  13        4.73        9.82      7.30 o 
   2  -1  13        3.06        1.83      7.74 o 
   3  -1  13       13.47       12.36     11.69 o 
  -2   0  13        0.05        0.51      5.56 o 
  -1   0  13       19.75       19.75      7.70 o 
   0   0  13       18.25       13.64      7.05 o 
   1   0  13       72.29       92.11      7.10 o 
   2   0  13        2.19        3.69      6.68 o 
   3   0  13        4.85        8.66     11.75 o 
  -2   1  13        2.14        1.22      6.42 o 
  -1   1  13       22.00       22.15      7.46 o 
   0   1  13       25.65       17.08      6.88 o 
   1   1  13        0.85        8.19      7.22 o 
   2   1  13       10.95       13.94      6.03 o 
   3   1  13        0.38       10.91     10.64 o 
   4   1  13        5.83        3.89     11.19 o 
  -2   2  13        0.06        7.91      9.59 o 
  -1   2  13       20.81       20.19      7.64 o 
   0   2  13       41.93       34.13      6.97 o 
   1   2  13       56.11       46.95      6.74 o 
   2   2  13        6.11        5.66      6.86 o 
   3   2  13        1.14        1.45      2.68 o 
   4   2  13        0.78       13.44     11.11 o 
  -2   3  13      114.74      134.35     11.05 o 
  -1   3  13       24.03       23.43      7.14 o 
   0   3  13       48.38       46.71      5.46 o 
   1   3  13       38.80       41.08      5.27 o 
   2   3  13        8.30        9.42      5.29 o 
   3   3  13        8.01       16.55     12.60 o 
   4   3  13        5.14        5.40     16.62 o 
  -2   4  13       17.89       15.08     10.65 o 
  -1   4  13       22.00       24.65     10.19 o 
   0   4  13       55.97       59.66      9.85 o 
   1   4  13        0.10        2.09      6.96 o 
   2   4  13        1.49        4.04      6.04 o 
   3   4  13       13.00       16.88     10.31 o 
   4   4  13        8.75        1.03     28.01 o 
  -1   5  13       17.63       18.79     11.44 o 
   0   5  13        0.03        1.62     11.13 o 
   1   5  13        0.63        5.53      8.20 o 
   2   5  13       20.99       15.35      7.34 o 
   3   5  13        0.64        7.74      7.74 o 
   4   5  13        0.75       -5.50     19.41 o 
   1   6  13        0.13        2.95     21.29 o 
   2   6  13        1.05        1.73      4.50 o 
   3   6  13       16.01       23.73      7.73 o 
   3   7  13        5.08        7.64     16.88 o 
  -1   0  14        2.78       -0.48      7.53 o 
   0   0  14        2.87        2.56      5.26 o 
   1   0  14        0.02        0.03     32.02 o 
   2   0  14        6.49        7.26      8.09 o 
  -2   1  14        0.04       -4.71      7.12 o 
  -1   1  14       40.81       39.10      8.56 o 
   0   1  14        1.80        9.61      8.67 o 
   1   1  14       16.25       23.25      7.54 o 
   2   1  14        0.12       -0.37      0.97 o 
   3   1  14        2.51        7.63     13.22 o 
  -1   2  14       10.44       16.39      8.43 o 
   0   2  14        3.10        5.51     11.51 o 
   1   2  14        0.38        0.76      5.52 o 
   2   2  14       41.41       50.40      7.84 o 
   3   2  14        0.50        1.10      7.42 o 
  -1   3  14        3.85       12.22     12.46 o 
   0   3  14        0.07        0.12      1.90 o 
   1   3  14        0.93        5.97      5.16 o 
   2   3  14        2.65        3.18      4.32 o 
   3   3  14        0.37        3.28     10.95 o 
  -1   4  14        1.34        3.15      5.25 o 
   0   4  14        2.30        9.63     10.08 o 
   1   4  14       39.29       40.02      6.41 o 
   2   4  14        4.38        3.20      6.06 o 
   3   4  14        1.99       13.13     14.16 o 
   0   5  14        9.65        8.18      9.58 o 
   1   5  14       10.04        6.54     10.18 o 
   2   5  14       12.74       14.97      7.86 o 
   3   5  14        7.31        9.28      8.55 o 
   2   6  14        1.61       -1.86    387.06 o 
   2   1  15       65.58       96.06     12.78 o 
  -1   2  15        1.90        4.54     14.96 o 
   0   2  15        0.66        0.53     30.64 o 
   1   2  15        4.40        8.84      6.64 o 
   0   3  15        5.45        0.04      4.33 o 
   1   3  15        1.41        1.43      5.54 o 
   2   3  15        5.88        9.46      7.58 o 
   0   4  15        0.96        7.44     13.10 o 
   1   4  15        0.55       -1.76      4.32 o 
   2   4  15        2.55       -2.21      6.22 o 
                                                 
